# Supplementary material for: webGQT: A Shiny Server for Genotype Query Tools for Model-Based Variant Filtering
Source: Front Genet. 2020 Mar 3;11:152. doi: 10.3389/fgene.2020.00152 (PMC7063093; doi:10.3389/fgene.2020.00152)
Supplement: Supplementary file 3 [file Table_1.xlsx]

## Sheet: Sheet1
Supplementary Table 1: Table showing the PED file format.
FamilyID	IndividualID	Population	SuperPopulation	Gender	Phenotype
HG00096	HG00096	GBR	EUR	male	2
HG00097	HG00097	GBR	EUR	female	2
HG00099	HG00099	GBR	EUR	female	3
HG00100	HG00100	GBR	EUR	female	1
HG00101	HG00101	GBR	EUR	male	1
HG00102	HG00102	GBR	EUR	female	1
HG00103	HG00103	GBR	EUR	male	1
HG00105	HG00105	GBR	EUR	male	1
HG00106	HG00106	GBR	EUR	female	1
HG00107	HG00107	GBR	EUR	male	1
HG00108	HG00108	GBR	EUR	male	1
HG00109	HG00109	GBR	EUR	male	1
HG00110	HG00110	GBR	EUR	female	1
HG00111	HG00111	GBR	EUR	female	1
HG00112	HG00112	GBR	EUR	male	1
HG00113	HG00113	GBR	EUR	male	1
HG00114	HG00114	GBR	EUR	male	1
HG00115	HG00115	GBR	EUR	male	1
HG00116	HG00116	GBR	EUR	male	1
HG00117	HG00117	GBR	EUR	male	1
HG00118	HG00118	GBR	EUR	female	1
HG00119	HG00119	GBR	EUR	male	1
HG00120	HG00120	GBR	EUR	female	1
HG00121	HG00121	GBR	EUR	female	1
HG00122	HG00122	GBR	EUR	female	1
HG00123	HG00123	GBR	EUR	female	1
HG00125	HG00125	GBR	EUR	female	1
HG00126	HG00126	GBR	EUR	male	1
HG00127	HG00127	GBR	EUR	female	1
HG00128	HG00128	GBR	EUR	female	1
HG00129	HG00129	GBR	EUR	male	1
HG00130	HG00130	GBR	EUR	female	1
HG00131	HG00131	GBR	EUR	male	1
HG00132	HG00132	GBR	EUR	female	1
HG00133	HG00133	GBR	EUR	female	1
HG00136	HG00136	GBR	EUR	male	1
HG00137	HG00137	GBR	EUR	female	1
HG00138	HG00138	GBR	EUR	male	1
HG00139	HG00139	GBR	EUR	male	1
HG00140	HG00140	GBR	EUR	male	1
HG00141	HG00141	GBR	EUR	male	1
HG00142	HG00142	GBR	EUR	male	1
HG00143	HG00143	GBR	EUR	male	1
HG00145	HG00145	GBR	EUR	male	1
HG00146	HG00146	GBR	EUR	female	1
HG00148	HG00148	GBR	EUR	male	1
HG00149	HG00149	GBR	EUR	male	1
HG00150	HG00150	GBR	EUR	female	1
HG00151	HG00151	GBR	EUR	male	1
HG00154	HG00154	GBR	EUR	female	1
HG00155	HG00155	GBR	EUR	male	1
HG00157	HG00157	GBR	EUR	male	1
HG00158	HG00158	GBR	EUR	female	1
HG00159	HG00159	GBR	EUR	male	1
HG00160	HG00160	GBR	EUR	male	1
HG00171	HG00171	FIN	EUR	female	1
HG00173	HG00173	FIN	EUR	female	1
HG00174	HG00174	FIN	EUR	female	1
HG00176	HG00176	FIN	EUR	female	1
HG00177	HG00177	FIN	EUR	female	1
HG00178	HG00178	FIN	EUR	female	1
HG00179	HG00179	FIN	EUR	female	1
HG00180	HG00180	FIN	EUR	female	1
HG00181	HG00181	FIN	EUR	male	1
HG00182	HG00182	FIN	EUR	male	1
HG00183	HG00183	FIN	EUR	male	1
HG00185	HG00185	FIN	EUR	male	1
HG00186	HG00186	FIN	EUR	male	1
HG00187	HG00187	FIN	EUR	male	1
HG00188	HG00188	FIN	EUR	male	1
HG00189	HG00189	FIN	EUR	male	1
HG00190	HG00190	FIN	EUR	male	1
HG00231	HG00231	GBR	EUR	female	1
HG00232	HG00232	GBR	EUR	female	1
HG00233	HG00233	GBR	EUR	female	1
HG00234	HG00234	GBR	EUR	male	1
HG00235	HG00235	GBR	EUR	female	1
HG00236	HG00236	GBR	EUR	female	1
HG00237	HG00237	GBR	EUR	female	1
HG00238	HG00238	GBR	EUR	female	1
HG00239	HG00239	GBR	EUR	female	1
HG00240	HG00240	GBR	EUR	female	1
HG00242	HG00242	GBR	EUR	male	1
HG00243	HG00243	GBR	EUR	male	1
HG00244	HG00244	GBR	EUR	male	1
HG00245	HG00245	GBR	EUR	female	1
HG00246	HG00246	GBR	EUR	male	1
HG00250	HG00250	GBR	EUR	female	1
HG00251	HG00251	GBR	EUR	male	1
HG00252	HG00252	GBR	EUR	male	1
HG00253	HG00253	GBR	EUR	female	1
HG00254	HG00254	GBR	EUR	female	1
HG00255	HG00255	GBR	EUR	female	1
HG00256	HG00256	GBR	EUR	male	1
HG00257	HG00257	GBR	EUR	female	1
HG00258	HG00258	GBR	EUR	female	1
HG00259	HG00259	GBR	EUR	female	1
HG00260	HG00260	GBR	EUR	male	1
HG00261	HG00261	GBR	EUR	female	1
HG00262	HG00262	GBR	EUR	female	1
HG00263	HG00263	GBR	EUR	female	1
HG00264	HG00264	GBR	EUR	male	1
HG00265	HG00265	GBR	EUR	male	1
HG00266	HG00266	FIN	EUR	female	1
HG00267	HG00267	FIN	EUR	male	1
HG00268	HG00268	FIN	EUR	female	1
HG00269	HG00269	FIN	EUR	female	1
HG00271	HG00271	FIN	EUR	male	1
HG00272	HG00272	FIN	EUR	female	1
HG00273	HG00273	FIN	EUR	male	1
HG00274	HG00274	FIN	EUR	female	1
HG00275	HG00275	FIN	EUR	female	1
HG00276	HG00276	FIN	EUR	female	1
HG00277	HG00277	FIN	EUR	male	1
HG00278	HG00278	FIN	EUR	male	1
HG00280	HG00280	FIN	EUR	male	1
HG00281	HG00281	FIN	EUR	female	1
HG00282	HG00282	FIN	EUR	female	1
HG00284	HG00284	FIN	EUR	male	1
HG00285	HG00285	FIN	EUR	female	1
HG00288	HG00288	FIN	EUR	female	1
HG00290	HG00290	FIN	EUR	male	1
HG00304	HG00304	FIN	EUR	female	1
HG00306	HG00306	FIN	EUR	female	1
HG00308	HG00308	FIN	EUR	male	1
HG00309	HG00309	FIN	EUR	female	1
HG00310	HG00310	FIN	EUR	male	1
HG00311	HG00311	FIN	EUR	male	1
HG00313	HG00313	FIN	EUR	female	1
HG00315	HG00315	FIN	EUR	female	1
HG00318	HG00318	FIN	EUR	female	1
HG00319	HG00319	FIN	EUR	female	1
HG00320	HG00320	FIN	EUR	female	1
HG00321	HG00321	FIN	EUR	male	1
HG00323	HG00323	FIN	EUR	female	1
HG00324	HG00324	FIN	EUR	female	1
HG00325	HG00325	FIN	EUR	male	1
HG00326	HG00326	FIN	EUR	female	1
HG00327	HG00327	FIN	EUR	female	1
HG00328	HG00328	FIN	EUR	female	1
HG00329	HG00329	FIN	EUR	male	1
HG00330	HG00330	FIN	EUR	female	1
HG00331	HG00331	FIN	EUR	female	1
HG00332	HG00332	FIN	EUR	female	1
HG00334	HG00334	FIN	EUR	female	1
HG00335	HG00335	FIN	EUR	male	1
HG00336	HG00336	FIN	EUR	male	1
HG00337	HG00337	FIN	EUR	female	1
HG00338	HG00338	FIN	EUR	male	1
HG00339	HG00339	FIN	EUR	female	1
HG00341	HG00341	FIN	EUR	male	1
HG00342	HG00342	FIN	EUR	male	1
HG00343	HG00343	FIN	EUR	female	1
HG00344	HG00344	FIN	EUR	female	1
HG00345	HG00345	FIN	EUR	male	1
HG00346	HG00346	FIN	EUR	female	1
HG00349	HG00349	FIN	EUR	female	1
HG00350	HG00350	FIN	EUR	female	1
HG00351	HG00351	FIN	EUR	male	1
HG00353	HG00353	FIN	EUR	female	1
HG00355	HG00355	FIN	EUR	female	1
HG00356	HG00356	FIN	EUR	female	1
HG00357	HG00357	FIN	EUR	female	1
HG00358	HG00358	FIN	EUR	male	1
HG00360	HG00360	FIN	EUR	male	1
HG00361	HG00361	FIN	EUR	female	1
HG00362	HG00362	FIN	EUR	female	1
HG00364	HG00364	FIN	EUR	female	1
HG00365	HG00365	FIN	EUR	female	1
HG00366	HG00366	FIN	EUR	male	1
HG00367	HG00367	FIN	EUR	female	1
HG00368	HG00368	FIN	EUR	female	1
HG00369	HG00369	FIN	EUR	male	1
HG00371	HG00371	FIN	EUR	male	1
HG00372	HG00372	FIN	EUR	male	1
HG00373	HG00373	FIN	EUR	female	1
HG00375	HG00375	FIN	EUR	male	1
HG00376	HG00376	FIN	EUR	female	1
HG00378	HG00378	FIN	EUR	female	1
HG00379	HG00379	FIN	EUR	female	1
HG00380	HG00380	FIN	EUR	female	1
HG00381	HG00381	FIN	EUR	female	1
HG00382	HG00382	FIN	EUR	male	1
HG00383	HG00383	FIN	EUR	female	1
HG00384	HG00384	FIN	EUR	female	1
HG00403	HG00403	CHS	EAS	male	1
HG00404	HG00404	CHS	EAS	female	1
HG00406	HG00406	CHS	EAS	male	1
HG00407	HG00407	CHS	EAS	female	1
HG00409	HG00409	CHS	EAS	male	1
HG00410	HG00410	CHS	EAS	female	1
HG00419	HG00419	CHS	EAS	female	1
HG00421	HG00421	CHS	EAS	male	1
HG00422	HG00422	CHS	EAS	female	1
HG00428	HG00428	CHS	EAS	female	1
HG00436	HG00436	CHS	EAS	male	1
HG00437	HG00437	CHS	EAS	female	1
HG00442	HG00442	CHS	EAS	male	1
HG00443	HG00443	CHS	EAS	female	1
HG00445	HG00445	CHS	EAS	male	1
HG00446	HG00446	CHS	EAS	female	1
HG00448	HG00448	CHS	EAS	male	1
HG00449	HG00449	CHS	EAS	female	1
HG00451	HG00451	CHS	EAS	male	1
HG00452	HG00452	CHS	EAS	female	1
HG00457	HG00457	CHS	EAS	male	1
HG00458	HG00458	CHS	EAS	female	1
HG00463	HG00463	CHS	EAS	male	1
HG00464	HG00464	CHS	EAS	female	1
HG00472	HG00472	CHS	EAS	male	1
HG00473	HG00473	CHS	EAS	female	1
HG00475	HG00475	CHS	EAS	male	1
HG00476	HG00476	CHS	EAS	female	1
HG00478	HG00478	CHS	EAS	male	1
HG00479	HG00479	CHS	EAS	female	1
HG00500	HG00500	CHS	EAS	male	1
HG00513	HG00513	CHS	EAS	female	1
HG00524	HG00524	CHS	EAS	male	1
HG00525	HG00525	CHS	EAS	female	1
HG00530	HG00530	CHS	EAS	male	1
HG00531	HG00531	CHS	EAS	female	1
HG00533	HG00533	CHS	EAS	male	1
HG00534	HG00534	CHS	EAS	female	1
HG00536	HG00536	CHS	EAS	male	1
HG00537	HG00537	CHS	EAS	female	1
HG00542	HG00542	CHS	EAS	male	1
HG00543	HG00543	CHS	EAS	female	1
HG00551	HG00551	PUR	AMR	female	1
HG00553	HG00553	PUR	AMR	male	1
HG00554	HG00554	PUR	AMR	female	1
HG00556	HG00556	CHS	EAS	male	1
HG00557	HG00557	CHS	EAS	female	1
HG00559	HG00559	CHS	EAS	male	1
HG00560	HG00560	CHS	EAS	female	1
HG00565	HG00565	CHS	EAS	male	1
HG00566	HG00566	CHS	EAS	female	1
HG00580	HG00580	CHS	EAS	male	1
HG00581	HG00581	CHS	EAS	female	1
HG00583	HG00583	CHS	EAS	male	1
HG00584	HG00584	CHS	EAS	female	1
HG00589	HG00589	CHS	EAS	male	1
HG00590	HG00590	CHS	EAS	female	1
HG00592	HG00592	CHS	EAS	male	1
HG00593	HG00593	CHS	EAS	female	1
HG00595	HG00595	CHS	EAS	male	1
HG00596	HG00596	CHS	EAS	female	1
HG00598	HG00598	CHS	EAS	male	1
HG00599	HG00599	CHS	EAS	female	1
HG00607	HG00607	CHS	EAS	male	1
HG00608	HG00608	CHS	EAS	female	1
HG00610	HG00610	CHS	EAS	male	1
HG00611	HG00611	CHS	EAS	female	1
HG00613	HG00613	CHS	EAS	male	1
HG00614	HG00614	CHS	EAS	female	1
HG00619	HG00619	CHS	EAS	male	1
HG00620	HG00620	CHS	EAS	female	1
HG00622	HG00622	CHS	EAS	male	1
HG00623	HG00623	CHS	EAS	female	1
HG00625	HG00625	CHS	EAS	male	1
HG00626	HG00626	CHS	EAS	female	1
HG00628	HG00628	CHS	EAS	male	1
HG00629	HG00629	CHS	EAS	female	1
HG00631	HG00631	CHS	EAS	male	1
HG00632	HG00632	CHS	EAS	female	1
HG00634	HG00634	CHS	EAS	male	1
HG00637	HG00637	PUR	AMR	male	1
HG00638	HG00638	PUR	AMR	female	1
HG00640	HG00640	PUR	AMR	male	1
HG00641	HG00641	PUR	AMR	female	1
HG00650	HG00650	CHS	EAS	male	1
HG00651	HG00651	CHS	EAS	female	1
HG00653	HG00653	CHS	EAS	male	1
HG00654	HG00654	CHS	EAS	female	1
HG00656	HG00656	CHS	EAS	male	1
HG00657	HG00657	CHS	EAS	female	1
HG00662	HG00662	CHS	EAS	male	1
HG00663	HG00663	CHS	EAS	female	1
HG00671	HG00671	CHS	EAS	male	1
HG00672	HG00672	CHS	EAS	female	1
HG00674	HG00674	CHS	EAS	male	1
HG00675	HG00675	CHS	EAS	female	1
HG00683	HG00683	CHS	EAS	male	1
HG00684	HG00684	CHS	EAS	female	1
HG00689	HG00689	CHS	EAS	male	1
HG00690	HG00690	CHS	EAS	female	1
HG00692	HG00692	CHS	EAS	male	1
HG00693	HG00693	CHS	EAS	female	1
HG00698	HG00698	CHS	EAS	male	1
HG00699	HG00699	CHS	EAS	female	1
HG00701	HG00701	CHS	EAS	male	1
HG00704	HG00704	CHS	EAS	male	1
HG00705	HG00705	CHS	EAS	female	1
HG00707	HG00707	CHS	EAS	male	1
HG00708	HG00708	CHS	EAS	female	1
HG00717	HG00717	CHS	EAS	female	1
HG00728	HG00728	CHS	EAS	male	1
HG00729	HG00729	CHS	EAS	female	1
HG00731	HG00731	PUR	AMR	male	1
HG00732	HG00732	PUR	AMR	female	1
HG00734	HG00734	PUR	AMR	female	1
HG00736	HG00736	PUR	AMR	male	1
HG00737	HG00737	PUR	AMR	female	1
HG00739	HG00739	PUR	AMR	male	1
HG00740	HG00740	PUR	AMR	female	1
HG00742	HG00742	PUR	AMR	male	1
HG00743	HG00743	PUR	AMR	female	1
HG00759	HG00759	CDX	EAS	female	1
HG00766	HG00766	CDX	EAS	female	1
HG00844	HG00844	CDX	EAS	male	1
HG00851	HG00851	CDX	EAS	female	1
HG00864	HG00864	CDX	EAS	female	1
HG00867	HG00867	CDX	EAS	female	1
HG00879	HG00879	CDX	EAS	female	1
HG00881	HG00881	CDX	EAS	male	1
HG00956	HG00956	CDX	EAS	female	1
HG00978	HG00978	CDX	EAS	female	1
HG00982	HG00982	CDX	EAS	male	1
HG01028	HG01028	CDX	EAS	male	1
HG01029	HG01029	CDX	EAS	female	1
HG01031	HG01031	CDX	EAS	male	1
HG01046	HG01046	CDX	EAS	female	1
HG01047	HG01047	PUR	AMR	male	1
HG01048	HG01048	PUR	AMR	male	1
HG01049	HG01049	PUR	AMR	female	1
HG01051	HG01051	PUR	AMR	male	1
HG01052	HG01052	PUR	AMR	female	1
HG01054	HG01054	PUR	AMR	male	1
HG01055	HG01055	PUR	AMR	female	1
HG01058	HG01058	PUR	AMR	female	1
HG01060	HG01060	PUR	AMR	male	1
HG01061	HG01061	PUR	AMR	female	1
HG01063	HG01063	PUR	AMR	male	1
HG01064	HG01064	PUR	AMR	female	1
HG01066	HG01066	PUR	AMR	male	1
HG01067	HG01067	PUR	AMR	female	1
HG01069	HG01069	PUR	AMR	male	1
HG01070	HG01070	PUR	AMR	female	1
HG01072	HG01072	PUR	AMR	male	1
HG01073	HG01073	PUR	AMR	female	1
HG01075	HG01075	PUR	AMR	male	1
HG01077	HG01077	PUR	AMR	female	1
HG01079	HG01079	PUR	AMR	male	1
HG01080	HG01080	PUR	AMR	female	1
HG01082	HG01082	PUR	AMR	male	1
HG01083	HG01083	PUR	AMR	female	1
HG01085	HG01085	PUR	AMR	male	1
HG01086	HG01086	PUR	AMR	female	1
HG01088	HG01088	PUR	AMR	male	1
HG01089	HG01089	PUR	AMR	female	1
HG01092	HG01092	PUR	AMR	female	1
HG01094	HG01094	PUR	AMR	male	1
HG01095	HG01095	PUR	AMR	female	1
HG01097	HG01097	PUR	AMR	male	1
HG01098	HG01098	PUR	AMR	female	1
HG01101	HG01101	PUR	AMR	male	1
HG01102	HG01102	PUR	AMR	female	1
HG01104	HG01104	PUR	AMR	male	1
HG01105	HG01105	PUR	AMR	female	1
HG01107	HG01107	PUR	AMR	male	1
HG01108	HG01108	PUR	AMR	female	1
HG01110	HG01110	PUR	AMR	male	1
HG01111	HG01111	PUR	AMR	female	1
HG01112	HG01112	CLM	AMR	male	1
HG01113	HG01113	CLM	AMR	female	1
HG01119	HG01119	CLM	AMR	female	1
HG01121	HG01121	CLM	AMR	male	1
HG01122	HG01122	CLM	AMR	female	1
HG01124	HG01124	CLM	AMR	male	1
HG01125	HG01125	CLM	AMR	female	1
HG01130	HG01130	CLM	AMR	male	1
HG01131	HG01131	CLM	AMR	female	1
HG01133	HG01133	CLM	AMR	male	1
HG01134	HG01134	CLM	AMR	female	1
HG01136	HG01136	CLM	AMR	male	1
HG01137	HG01137	CLM	AMR	female	1
HG01139	HG01139	CLM	AMR	male	1
HG01140	HG01140	CLM	AMR	female	1
HG01142	HG01142	CLM	AMR	male	1
HG01148	HG01148	CLM	AMR	male	1
HG01149	HG01149	CLM	AMR	female	1
HG01161	HG01161	PUR	AMR	male	1
HG01162	HG01162	PUR	AMR	female	1
HG01164	HG01164	PUR	AMR	male	1
HG01167	HG01167	PUR	AMR	male	1
HG01168	HG01168	PUR	AMR	female	1
HG01170	HG01170	PUR	AMR	male	1
HG01171	HG01171	PUR	AMR	female	1
HG01173	HG01173	PUR	AMR	male	1
HG01174	HG01174	PUR	AMR	female	1
HG01176	HG01176	PUR	AMR	male	1
HG01177	HG01177	PUR	AMR	female	1
HG01182	HG01182	PUR	AMR	male	1
HG01183	HG01183	PUR	AMR	female	1
HG01187	HG01187	PUR	AMR	male	1
HG01188	HG01188	PUR	AMR	female	1
HG01190	HG01190	PUR	AMR	male	1
HG01191	HG01191	PUR	AMR	female	1
HG01197	HG01197	PUR	AMR	male	1
HG01198	HG01198	PUR	AMR	female	1
HG01200	HG01200	PUR	AMR	male	1
HG01204	HG01204	PUR	AMR	male	1
HG01205	HG01205	PUR	AMR	female	1
HG01241	HG01241	PUR	AMR	male	1
HG01242	HG01242	PUR	AMR	female	1
HG01247	HG01247	PUR	AMR	male	1
HG01248	HG01248	PUR	AMR	female	1
HG01250	HG01250	CLM	AMR	male	1
HG01251	HG01251	CLM	AMR	female	1
HG01253	HG01253	CLM	AMR	male	1
HG01254	HG01254	CLM	AMR	female	1
HG01256	HG01256	CLM	AMR	male	1
HG01257	HG01257	CLM	AMR	female	1
HG01259	HG01259	CLM	AMR	male	1
HG01260	HG01260	CLM	AMR	female	1
HG01269	HG01269	CLM	AMR	female	1
HG01271	HG01271	CLM	AMR	male	1
HG01272	HG01272	CLM	AMR	female	1
HG01275	HG01275	CLM	AMR	female	1
HG01277	HG01277	CLM	AMR	male	1
HG01280	HG01280	CLM	AMR	male	1
HG01281	HG01281	CLM	AMR	female	1
HG01284	HG01284	CLM	AMR	female	1
HG01286	HG01286	PUR	AMR	male	1
HG01302	HG01302	PUR	AMR	male	1
HG01303	HG01303	PUR	AMR	female	1
HG01305	HG01305	PUR	AMR	male	1
HG01308	HG01308	PUR	AMR	male	1
HG01311	HG01311	PUR	AMR	male	1
HG01312	HG01312	PUR	AMR	female	1
HG01323	HG01323	PUR	AMR	female	1
HG01325	HG01325	PUR	AMR	male	1
HG01326	HG01326	PUR	AMR	female	1
HG01334	HG01334	GBR	EUR	male	1
HG01341	HG01341	CLM	AMR	male	1
HG01342	HG01342	CLM	AMR	female	1
HG01344	HG01344	CLM	AMR	male	1
HG01345	HG01345	CLM	AMR	female	1
HG01348	HG01348	CLM	AMR	female	1
HG01350	HG01350	CLM	AMR	male	1
HG01351	HG01351	CLM	AMR	female	1
HG01353	HG01353	CLM	AMR	male	1
HG01354	HG01354	CLM	AMR	female	1
HG01356	HG01356	CLM	AMR	male	1
HG01357	HG01357	CLM	AMR	female	1
HG01359	HG01359	CLM	AMR	male	1
HG01360	HG01360	CLM	AMR	female	1
HG01362	HG01362	CLM	AMR	male	1
HG01363	HG01363	CLM	AMR	female	1
HG01365	HG01365	CLM	AMR	male	1
HG01366	HG01366	CLM	AMR	female	1
HG01369	HG01369	CLM	AMR	female	1
HG01372	HG01372	CLM	AMR	female	1
HG01374	HG01374	CLM	AMR	male	1
HG01375	HG01375	CLM	AMR	female	1
HG01377	HG01377	CLM	AMR	male	1
HG01378	HG01378	CLM	AMR	female	1
HG01383	HG01383	CLM	AMR	male	1
HG01384	HG01384	CLM	AMR	female	1
HG01389	HG01389	CLM	AMR	male	1
HG01390	HG01390	CLM	AMR	female	1
HG01392	HG01392	PUR	AMR	male	1
HG01393	HG01393	PUR	AMR	female	1
HG01395	HG01395	PUR	AMR	male	1
HG01396	HG01396	PUR	AMR	female	1
HG01398	HG01398	PUR	AMR	male	1
HG01402	HG01402	PUR	AMR	male	1
HG01403	HG01403	PUR	AMR	female	1
HG01405	HG01405	PUR	AMR	male	1
HG01412	HG01412	PUR	AMR	male	1
HG01413	HG01413	PUR	AMR	male	1
HG01414	HG01414	PUR	AMR	female	1
HG01431	HG01431	CLM	AMR	male	1
HG01432	HG01432	CLM	AMR	female	1
HG01435	HG01435	CLM	AMR	female	1
HG01437	HG01437	CLM	AMR	male	1
HG01438	HG01438	CLM	AMR	female	1
HG01440	HG01440	CLM	AMR	male	1
HG01441	HG01441	CLM	AMR	female	1
HG01443	HG01443	CLM	AMR	male	1
HG01444	HG01444	CLM	AMR	female	1
HG01447	HG01447	CLM	AMR	female	1
HG01455	HG01455	CLM	AMR	male	1
HG01456	HG01456	CLM	AMR	female	1
HG01459	HG01459	CLM	AMR	female	1
HG01461	HG01461	CLM	AMR	male	1
HG01462	HG01462	CLM	AMR	female	1
HG01464	HG01464	CLM	AMR	male	1
HG01465	HG01465	CLM	AMR	female	1
HG01468	HG01468	CLM	AMR	female	1
HG01474	HG01474	CLM	AMR	female	1
HG01479	HG01479	CLM	AMR	male	1
HG01485	HG01485	CLM	AMR	male	1
HG01486	HG01486	CLM	AMR	female	1
HG01488	HG01488	CLM	AMR	male	1
HG01489	HG01489	CLM	AMR	female	1
HG01491	HG01491	CLM	AMR	male	1
HG01492	HG01492	CLM	AMR	female	1
HG01494	HG01494	CLM	AMR	male	1
HG01495	HG01495	CLM	AMR	female	1
HG01497	HG01497	CLM	AMR	male	1
HG01498	HG01498	CLM	AMR	female	1
HG01500	HG01500	IBS	EUR	male	1
HG01501	HG01501	IBS	EUR	female	1
HG01503	HG01503	IBS	EUR	male	1
HG01504	HG01504	IBS	EUR	female	1
HG01506	HG01506	IBS	EUR	male	1
HG01507	HG01507	IBS	EUR	female	1
HG01509	HG01509	IBS	EUR	male	1
HG01510	HG01510	IBS	EUR	female	1
HG01512	HG01512	IBS	EUR	male	1
HG01513	HG01513	IBS	EUR	female	1
HG01515	HG01515	IBS	EUR	male	1
HG01516	HG01516	IBS	EUR	female	1
HG01518	HG01518	IBS	EUR	male	1
HG01519	HG01519	IBS	EUR	female	1
HG01521	HG01521	IBS	EUR	male	1
HG01522	HG01522	IBS	EUR	female	1
HG01524	HG01524	IBS	EUR	male	1
HG01525	HG01525	IBS	EUR	female	1
HG01527	HG01527	IBS	EUR	male	1
HG01528	HG01528	IBS	EUR	female	1
HG01530	HG01530	IBS	EUR	male	1
HG01531	HG01531	IBS	EUR	female	1
HG01536	HG01536	IBS	EUR	male	1
HG01537	HG01537	IBS	EUR	female	1
HG01550	HG01550	CLM	AMR	male	1
HG01551	HG01551	CLM	AMR	female	1
HG01556	HG01556	CLM	AMR	male	1
HG01565	HG01565	PEL	AMR	male	1
HG01566	HG01566	PEL	AMR	female	1
HG01571	HG01571	PEL	AMR	male	1
HG01572	HG01572	PEL	AMR	female	1
HG01577	HG01577	PEL	AMR	male	1
HG01578	HG01578	PEL	AMR	female	1
HG01583	HG01583	PJL	SAS	male	1
HG01586	HG01586	PJL	SAS	male	1
HG01589	HG01589	PJL	SAS	male	1
HG01593	HG01593	PJL	SAS	female	1
HG01595	HG01595	KHV	EAS	female	1
HG01596	HG01596	KHV	EAS	male	1
HG01597	HG01597	KHV	EAS	female	1
HG01598	HG01598	KHV	EAS	female	1
HG01599	HG01599	KHV	EAS	female	1
HG01600	HG01600	KHV	EAS	female	1
HG01602	HG01602	IBS	EUR	female	1
HG01603	HG01603	IBS	EUR	male	1
HG01605	HG01605	IBS	EUR	female	1
HG01606	HG01606	IBS	EUR	male	1
HG01607	HG01607	IBS	EUR	female	1
HG01608	HG01608	IBS	EUR	male	1
HG01610	HG01610	IBS	EUR	male	1
HG01612	HG01612	IBS	EUR	female	1
HG01613	HG01613	IBS	EUR	female	1
HG01615	HG01615	IBS	EUR	male	1
HG01617	HG01617	IBS	EUR	male	1
HG01618	HG01618	IBS	EUR	female	1
HG01619	HG01619	IBS	EUR	male	1
HG01620	HG01620	IBS	EUR	female	1
HG01623	HG01623	IBS	EUR	female	1
HG01624	HG01624	IBS	EUR	male	1
HG01625	HG01625	IBS	EUR	male	1
HG01626	HG01626	IBS	EUR	female	1
HG01628	HG01628	IBS	EUR	female	1
HG01630	HG01630	IBS	EUR	male	1
HG01631	HG01631	IBS	EUR	male	1
HG01632	HG01632	IBS	EUR	female	1
HG01668	HG01668	IBS	EUR	female	1
HG01669	HG01669	IBS	EUR	male	1
HG01670	HG01670	IBS	EUR	female	1
HG01672	HG01672	IBS	EUR	male	1
HG01673	HG01673	IBS	EUR	female	1
HG01675	HG01675	IBS	EUR	male	1
HG01676	HG01676	IBS	EUR	female	1
HG01678	HG01678	IBS	EUR	male	1
HG01679	HG01679	IBS	EUR	female	1
HG01680	HG01680	IBS	EUR	male	1
HG01682	HG01682	IBS	EUR	male	1
HG01684	HG01684	IBS	EUR	female	1
HG01685	HG01685	IBS	EUR	female	1
HG01686	HG01686	IBS	EUR	male	1
HG01694	HG01694	IBS	EUR	male	1
HG01695	HG01695	IBS	EUR	female	1
HG01697	HG01697	IBS	EUR	female	1
HG01699	HG01699	IBS	EUR	male	1
HG01700	HG01700	IBS	EUR	male	1
HG01702	HG01702	IBS	EUR	female	1
HG01704	HG01704	IBS	EUR	female	1
HG01705	HG01705	IBS	EUR	male	1
HG01707	HG01707	IBS	EUR	female	1
HG01708	HG01708	IBS	EUR	male	1
HG01709	HG01709	IBS	EUR	male	1
HG01710	HG01710	IBS	EUR	female	1
HG01746	HG01746	IBS	EUR	female	1
HG01747	HG01747	IBS	EUR	male	1
HG01756	HG01756	IBS	EUR	male	1
HG01757	HG01757	IBS	EUR	female	1
HG01761	HG01761	IBS	EUR	male	1
HG01762	HG01762	IBS	EUR	female	1
HG01765	HG01765	IBS	EUR	male	1
HG01766	HG01766	IBS	EUR	female	1
HG01767	HG01767	IBS	EUR	male	1
HG01768	HG01768	IBS	EUR	female	1
HG01770	HG01770	IBS	EUR	female	1
HG01771	HG01771	IBS	EUR	male	1
HG01773	HG01773	IBS	EUR	female	1
HG01775	HG01775	IBS	EUR	male	1
HG01776	HG01776	IBS	EUR	female	1
HG01777	HG01777	IBS	EUR	male	1
HG01779	HG01779	IBS	EUR	female	1
HG01781	HG01781	IBS	EUR	male	1
HG01783	HG01783	IBS	EUR	male	1
HG01784	HG01784	IBS	EUR	female	1
HG01785	HG01785	IBS	EUR	male	1
HG01786	HG01786	IBS	EUR	female	1
HG01789	HG01789	GBR	EUR	male	1
HG01790	HG01790	GBR	EUR	female	1
HG01791	HG01791	GBR	EUR	male	1
HG01794	HG01794	CDX	EAS	female	1
HG01795	HG01795	CDX	EAS	female	1
HG01796	HG01796	CDX	EAS	female	1
HG01797	HG01797	CDX	EAS	female	1
HG01798	HG01798	CDX	EAS	female	1
HG01799	HG01799	CDX	EAS	female	1
HG01800	HG01800	CDX	EAS	female	1
HG01801	HG01801	CDX	EAS	female	1
HG01802	HG01802	CDX	EAS	female	1
HG01804	HG01804	CDX	EAS	female	1
HG01805	HG01805	CDX	EAS	female	1
HG01806	HG01806	CDX	EAS	female	1
HG01807	HG01807	CDX	EAS	female	1
HG01808	HG01808	CDX	EAS	female	1
HG01809	HG01809	CDX	EAS	female	1
HG01810	HG01810	CDX	EAS	male	1
HG01811	HG01811	CDX	EAS	male	1
HG01812	HG01812	CDX	EAS	female	1
HG01813	HG01813	CDX	EAS	female	1
HG01815	HG01815	CDX	EAS	female	1
HG01816	HG01816	CDX	EAS	male	1
HG01817	HG01817	CDX	EAS	female	1
HG01840	HG01840	KHV	EAS	male	1
HG01841	HG01841	KHV	EAS	female	1
HG01842	HG01842	KHV	EAS	male	1
HG01843	HG01843	KHV	EAS	female	1
HG01844	HG01844	KHV	EAS	male	1
HG01845	HG01845	KHV	EAS	female	1
HG01846	HG01846	KHV	EAS	male	1
HG01847	HG01847	KHV	EAS	female	1
HG01848	HG01848	KHV	EAS	female	1
HG01849	HG01849	KHV	EAS	male	1
HG01850	HG01850	KHV	EAS	female	1
HG01851	HG01851	KHV	EAS	female	1
HG01852	HG01852	KHV	EAS	male	1
HG01853	HG01853	KHV	EAS	female	1
HG01855	HG01855	KHV	EAS	female	1
HG01857	HG01857	KHV	EAS	female	1
HG01858	HG01858	KHV	EAS	female	1
HG01859	HG01859	KHV	EAS	female	1
HG01860	HG01860	KHV	EAS	male	1
HG01861	HG01861	KHV	EAS	male	1
HG01862	HG01862	KHV	EAS	female	1
HG01863	HG01863	KHV	EAS	female	1
HG01864	HG01864	KHV	EAS	male	1
HG01865	HG01865	KHV	EAS	male	1
HG01866	HG01866	KHV	EAS	male	1
HG01867	HG01867	KHV	EAS	male	1
HG01868	HG01868	KHV	EAS	female	1
HG01869	HG01869	KHV	EAS	female	1
HG01870	HG01870	KHV	EAS	female	1
HG01871	HG01871	KHV	EAS	female	1
HG01872	HG01872	KHV	EAS	male	1
HG01873	HG01873	KHV	EAS	male	1
HG01874	HG01874	KHV	EAS	female	1
HG01878	HG01878	KHV	EAS	female	1
HG01879	HG01879	ACB	AFR	male	1
HG01880	HG01880	ACB	AFR	female	1
HG01882	HG01882	ACB	AFR	male	1
HG01883	HG01883	ACB	AFR	female	1
HG01885	HG01885	ACB	AFR	male	1
HG01886	HG01886	ACB	AFR	female	1
HG01889	HG01889	ACB	AFR	female	1
HG01890	HG01890	ACB	AFR	male	1
HG01892	HG01892	PEL	AMR	male	1
HG01893	HG01893	PEL	AMR	female	1
HG01894	HG01894	ACB	AFR	female	1
HG01896	HG01896	ACB	AFR	female	1
HG01912	HG01912	ACB	AFR	male	1
HG01914	HG01914	ACB	AFR	male	1
HG01915	HG01915	ACB	AFR	female	1
HG01917	HG01917	PEL	AMR	male	1
HG01918	HG01918	PEL	AMR	female	1
HG01920	HG01920	PEL	AMR	male	1
HG01921	HG01921	PEL	AMR	female	1
HG01923	HG01923	PEL	AMR	male	1
HG01924	HG01924	PEL	AMR	female	1
HG01926	HG01926	PEL	AMR	male	1
HG01927	HG01927	PEL	AMR	female	1
HG01932	HG01932	PEL	AMR	male	1
HG01933	HG01933	PEL	AMR	female	1
HG01935	HG01935	PEL	AMR	male	1
HG01936	HG01936	PEL	AMR	female	1
HG01938	HG01938	PEL	AMR	male	1
HG01939	HG01939	PEL	AMR	female	1
HG01941	HG01941	PEL	AMR	male	1
HG01942	HG01942	PEL	AMR	female	1
HG01944	HG01944	PEL	AMR	male	1
HG01945	HG01945	PEL	AMR	female	1
HG01947	HG01947	PEL	AMR	male	1
HG01948	HG01948	PEL	AMR	female	1
HG01950	HG01950	PEL	AMR	male	1
HG01951	HG01951	PEL	AMR	female	1
HG01953	HG01953	PEL	AMR	male	1
HG01954	HG01954	PEL	AMR	female	1
HG01956	HG01956	ACB	AFR	female	1
HG01958	HG01958	ACB	AFR	female	1
HG01961	HG01961	PEL	AMR	male	1
HG01965	HG01965	PEL	AMR	female	1
HG01967	HG01967	PEL	AMR	male	1
HG01968	HG01968	PEL	AMR	female	1
HG01970	HG01970	PEL	AMR	male	1
HG01971	HG01971	PEL	AMR	female	1
HG01973	HG01973	PEL	AMR	female	1
HG01974	HG01974	PEL	AMR	male	1
HG01976	HG01976	PEL	AMR	female	1
HG01977	HG01977	PEL	AMR	male	1
HG01979	HG01979	PEL	AMR	male	1
HG01980	HG01980	PEL	AMR	female	1
HG01982	HG01982	PEL	AMR	male	1
HG01985	HG01985	ACB	AFR	female	1
HG01986	HG01986	ACB	AFR	male	1
HG01988	HG01988	ACB	AFR	male	1
HG01989	HG01989	ACB	AFR	female	1
HG01990	HG01990	ACB	AFR	male	1
HG01991	HG01991	PEL	AMR	male	1
HG01992	HG01992	PEL	AMR	female	1
HG01997	HG01997	PEL	AMR	female	1
HG02002	HG02002	PEL	AMR	male	1
HG02003	HG02003	PEL	AMR	female	1
HG02006	HG02006	PEL	AMR	female	1
HG02008	HG02008	PEL	AMR	male	1
HG02009	HG02009	ACB	AFR	male	1
HG02010	HG02010	ACB	AFR	female	1
HG02012	HG02012	ACB	AFR	female	1
HG02013	HG02013	ACB	AFR	male	1
HG02014	HG02014	ACB	AFR	male	1
HG02016	HG02016	KHV	EAS	female	1
HG02017	HG02017	KHV	EAS	male	1
HG02019	HG02019	KHV	EAS	female	1
HG02020	HG02020	KHV	EAS	male	1
HG02023	HG02023	KHV	EAS	male	1
HG02025	HG02025	KHV	EAS	female	1
HG02026	HG02026	KHV	EAS	male	1
HG02028	HG02028	KHV	EAS	female	1
HG02029	HG02029	KHV	EAS	male	1
HG02031	HG02031	KHV	EAS	female	1
HG02032	HG02032	KHV	EAS	male	1
HG02035	HG02035	KHV	EAS	male	1
HG02040	HG02040	KHV	EAS	male	1
HG02047	HG02047	KHV	EAS	male	1
HG02048	HG02048	KHV	EAS	female	1
HG02049	HG02049	KHV	EAS	female	1
HG02050	HG02050	KHV	EAS	male	1
HG02051	HG02051	ACB	AFR	male	1
HG02052	HG02052	ACB	AFR	female	1
HG02053	HG02053	ACB	AFR	male	1
HG02054	HG02054	ACB	AFR	female	1
HG02057	HG02057	KHV	EAS	female	1
HG02058	HG02058	KHV	EAS	male	1
HG02060	HG02060	KHV	EAS	female	1
HG02061	HG02061	KHV	EAS	male	1
HG02064	HG02064	KHV	EAS	male	1
HG02067	HG02067	KHV	EAS	male	1
HG02069	HG02069	KHV	EAS	female	1
HG02070	HG02070	KHV	EAS	male	1
HG02072	HG02072	KHV	EAS	female	1
HG02073	HG02073	KHV	EAS	male	1
HG02075	HG02075	KHV	EAS	female	1
HG02076	HG02076	KHV	EAS	male	1
HG02078	HG02078	KHV	EAS	female	1
HG02079	HG02079	KHV	EAS	male	1
HG02081	HG02081	KHV	EAS	female	1
HG02082	HG02082	KHV	EAS	male	1
HG02084	HG02084	KHV	EAS	female	1
HG02085	HG02085	KHV	EAS	male	1
HG02086	HG02086	KHV	EAS	female	1
HG02087	HG02087	KHV	EAS	female	1
HG02088	HG02088	KHV	EAS	male	1
HG02089	HG02089	PEL	AMR	female	1
HG02090	HG02090	PEL	AMR	male	1
HG02095	HG02095	ACB	AFR	female	1
HG02102	HG02102	PEL	AMR	female	1
HG02104	HG02104	PEL	AMR	male	1
HG02105	HG02105	PEL	AMR	female	1
HG02107	HG02107	ACB	AFR	male	1
HG02108	HG02108	ACB	AFR	female	1
HG02111	HG02111	ACB	AFR	female	1
HG02113	HG02113	KHV	EAS	female	1
HG02116	HG02116	KHV	EAS	male	1
HG02121	HG02121	KHV	EAS	female	1
HG02122	HG02122	KHV	EAS	male	1
HG02127	HG02127	KHV	EAS	female	1
HG02128	HG02128	KHV	EAS	male	1
HG02130	HG02130	KHV	EAS	female	1
HG02131	HG02131	KHV	EAS	male	1
HG02133	HG02133	KHV	EAS	female	1
HG02134	HG02134	KHV	EAS	male	1
HG02136	HG02136	KHV	EAS	female	1
HG02137	HG02137	KHV	EAS	male	1
HG02138	HG02138	KHV	EAS	male	1
HG02139	HG02139	KHV	EAS	female	1
HG02140	HG02140	KHV	EAS	female	1
HG02141	HG02141	KHV	EAS	male	1
HG02142	HG02142	KHV	EAS	female	1
HG02143	HG02143	ACB	AFR	male	1
HG02144	HG02144	ACB	AFR	female	1
HG02146	HG02146	PEL	AMR	male	1
HG02147	HG02147	PEL	AMR	female	1
HG02150	HG02150	PEL	AMR	male	1
HG02151	HG02151	CDX	EAS	female	1
HG02152	HG02152	CDX	EAS	female	1
HG02153	HG02153	CDX	EAS	female	1
HG02154	HG02154	CDX	EAS	female	1
HG02155	HG02155	CDX	EAS	female	1
HG02156	HG02156	CDX	EAS	female	1
HG02164	HG02164	CDX	EAS	female	1
HG02165	HG02165	CDX	EAS	female	1
HG02166	HG02166	CDX	EAS	female	1
HG02178	HG02178	CDX	EAS	female	1
HG02179	HG02179	CDX	EAS	female	1
HG02180	HG02180	CDX	EAS	female	1
HG02181	HG02181	CDX	EAS	female	1
HG02182	HG02182	CDX	EAS	female	1
HG02184	HG02184	CDX	EAS	female	1
HG02185	HG02185	CDX	EAS	female	1
HG02186	HG02186	CDX	EAS	female	1
HG02187	HG02187	CDX	EAS	female	1
HG02188	HG02188	CDX	EAS	female	1
HG02190	HG02190	CDX	EAS	female	1
HG02215	HG02215	GBR	EUR	female	1
HG02219	HG02219	IBS	EUR	male	1
HG02220	HG02220	IBS	EUR	female	1
HG02221	HG02221	IBS	EUR	male	1
HG02223	HG02223	IBS	EUR	female	1
HG02224	HG02224	IBS	EUR	male	1
HG02230	HG02230	IBS	EUR	female	1
HG02231	HG02231	IBS	EUR	male	1
HG02232	HG02232	IBS	EUR	female	1
HG02233	HG02233	IBS	EUR	male	1
HG02235	HG02235	IBS	EUR	female	1
HG02236	HG02236	IBS	EUR	male	1
HG02238	HG02238	IBS	EUR	male	1
HG02239	HG02239	IBS	EUR	female	1
HG02250	HG02250	CDX	EAS	male	1
HG02252	HG02252	PEL	AMR	female	1
HG02253	HG02253	PEL	AMR	male	1
HG02255	HG02255	ACB	AFR	male	1
HG02256	HG02256	ACB	AFR	female	1
HG02259	HG02259	PEL	AMR	male	1
HG02260	HG02260	PEL	AMR	female	1
HG02262	HG02262	PEL	AMR	male	1
HG02265	HG02265	PEL	AMR	male	1
HG02266	HG02266	PEL	AMR	female	1
HG02271	HG02271	PEL	AMR	male	1
HG02272	HG02272	PEL	AMR	female	1
HG02274	HG02274	PEL	AMR	male	1
HG02275	HG02275	PEL	AMR	female	1
HG02277	HG02277	PEL	AMR	male	1
HG02278	HG02278	PEL	AMR	female	1
HG02281	HG02281	ACB	AFR	male	1
HG02282	HG02282	ACB	AFR	female	1
HG02283	HG02283	ACB	AFR	male	1
HG02284	HG02284	ACB	AFR	male	1
HG02285	HG02285	PEL	AMR	male	1
HG02286	HG02286	PEL	AMR	female	1
HG02291	HG02291	PEL	AMR	male	1
HG02292	HG02292	PEL	AMR	female	1
HG02298	HG02298	PEL	AMR	female	1
HG02299	HG02299	PEL	AMR	male	1
HG02301	HG02301	PEL	AMR	female	1
HG02304	HG02304	PEL	AMR	male	1
HG02307	HG02307	ACB	AFR	male	1
HG02308	HG02308	ACB	AFR	female	1
HG02309	HG02309	ACB	AFR	female	1
HG02312	HG02312	PEL	AMR	female	1
HG02314	HG02314	ACB	AFR	male	1
HG02315	HG02315	ACB	AFR	female	1
HG02317	HG02317	ACB	AFR	male	1
HG02318	HG02318	ACB	AFR	female	1
HG02322	HG02322	ACB	AFR	female	1
HG02323	HG02323	ACB	AFR	male	1
HG02325	HG02325	ACB	AFR	female	1
HG02330	HG02330	ACB	AFR	male	1
HG02332	HG02332	ACB	AFR	male	1
HG02334	HG02334	ACB	AFR	male	1
HG02337	HG02337	ACB	AFR	female	1
HG02339	HG02339	ACB	AFR	female	1
HG02343	HG02343	ACB	AFR	male	1
HG02345	HG02345	PEL	AMR	female	1
HG02348	HG02348	PEL	AMR	female	1
HG02351	HG02351	CDX	EAS	male	1
HG02353	HG02353	CDX	EAS	male	1
HG02355	HG02355	CDX	EAS	male	1
HG02356	HG02356	CDX	EAS	male	1
HG02360	HG02360	CDX	EAS	male	1
HG02364	HG02364	CDX	EAS	male	1
HG02367	HG02367	CDX	EAS	male	1
HG02371	HG02371	CDX	EAS	male	1
HG02373	HG02373	CDX	EAS	male	1
HG02374	HG02374	CDX	EAS	male	1
HG02375	HG02375	CDX	EAS	male	1
HG02379	HG02379	CDX	EAS	male	1
HG02380	HG02380	CDX	EAS	male	1
HG02382	HG02382	CDX	EAS	male	1
HG02383	HG02383	CDX	EAS	male	1
HG02384	HG02384	CDX	EAS	male	1
HG02385	HG02385	CDX	EAS	male	1
HG02386	HG02386	CDX	EAS	male	1
HG02389	HG02389	CDX	EAS	male	1
HG02390	HG02390	CDX	EAS	male	1
HG02391	HG02391	CDX	EAS	male	1
HG02392	HG02392	CDX	EAS	male	1
HG02394	HG02394	CDX	EAS	male	1
HG02395	HG02395	CDX	EAS	male	1
HG02396	HG02396	CDX	EAS	male	1
HG02397	HG02397	CDX	EAS	male	1
HG02398	HG02398	CDX	EAS	male	1
HG02399	HG02399	CDX	EAS	male	1
HG02401	HG02401	CDX	EAS	male	1
HG02402	HG02402	CDX	EAS	male	1
HG02406	HG02406	CDX	EAS	male	1
HG02407	HG02407	CDX	EAS	male	1
HG02408	HG02408	CDX	EAS	male	1
HG02409	HG02409	CDX	EAS	male	1
HG02410	HG02410	CDX	EAS	male	1
HG02419	HG02419	ACB	AFR	female	1
HG02420	HG02420	ACB	AFR	male	1
HG02425	HG02425	PEL	AMR	female	1
HG02427	HG02427	ACB	AFR	female	1
HG02429	HG02429	ACB	AFR	male	1
HG02433	HG02433	ACB	AFR	male	1
HG02439	HG02439	ACB	AFR	male	1
HG02442	HG02442	ACB	AFR	male	1
HG02445	HG02445	ACB	AFR	male	1
HG02449	HG02449	ACB	AFR	male	1
HG02450	HG02450	ACB	AFR	female	1
HG02455	HG02455	ACB	AFR	male	1
HG02461	HG02461	GWD	AFR	male	1
HG02462	HG02462	GWD	AFR	female	1
HG02464	HG02464	GWD	AFR	male	1
HG02465	HG02465	GWD	AFR	female	1
HG02470	HG02470	ACB	AFR	male	1
HG02471	HG02471	ACB	AFR	female	1
HG02476	HG02476	ACB	AFR	female	1
HG02477	HG02477	ACB	AFR	female	1
HG02479	HG02479	ACB	AFR	female	1
HG02481	HG02481	ACB	AFR	male	1
HG02484	HG02484	ACB	AFR	male	1
HG02485	HG02485	ACB	AFR	female	1
HG02489	HG02489	ACB	AFR	male	1
HG02490	HG02490	PJL	SAS	male	1
HG02491	HG02491	PJL	SAS	female	1
HG02493	HG02493	PJL	SAS	male	1
HG02494	HG02494	PJL	SAS	female	1
HG02496	HG02496	ACB	AFR	male	1
HG02497	HG02497	ACB	AFR	female	1
HG02501	HG02501	ACB	AFR	male	1
HG02502	HG02502	ACB	AFR	female	1
HG02505	HG02505	ACB	AFR	female	1
HG02508	HG02508	ACB	AFR	female	1
HG02511	HG02511	ACB	AFR	female	1
HG02512	HG02512	KHV	EAS	male	1
HG02513	HG02513	KHV	EAS	female	1
HG02521	HG02521	KHV	EAS	male	1
HG02522	HG02522	KHV	EAS	female	1
HG02536	HG02536	ACB	AFR	male	1
HG02537	HG02537	ACB	AFR	female	1
HG02541	HG02541	ACB	AFR	male	1
HG02545	HG02545	ACB	AFR	male	1
HG02546	HG02546	ACB	AFR	female	1
HG02549	HG02549	ACB	AFR	female	1
HG02554	HG02554	ACB	AFR	male	1
HG02555	HG02555	ACB	AFR	female	1
HG02557	HG02557	ACB	AFR	male	1
HG02558	HG02558	ACB	AFR	female	1
HG02561	HG02561	GWD	AFR	male	1
HG02562	HG02562	GWD	AFR	female	1
HG02568	HG02568	GWD	AFR	female	1
HG02570	HG02570	GWD	AFR	male	1
HG02571	HG02571	GWD	AFR	female	1
HG02573	HG02573	GWD	AFR	male	1
HG02574	HG02574	GWD	AFR	female	1
HG02577	HG02577	ACB	AFR	female	1
HG02580	HG02580	ACB	AFR	female	1
HG02582	HG02582	GWD	AFR	male	1
HG02583	HG02583	GWD	AFR	female	1
HG02585	HG02585	GWD	AFR	male	1
HG02586	HG02586	GWD	AFR	female	1
HG02588	HG02588	GWD	AFR	male	1
HG02589	HG02589	GWD	AFR	female	1
HG02594	HG02594	GWD	AFR	male	1
HG02595	HG02595	GWD	AFR	female	1
HG02597	HG02597	PJL	SAS	male	1
HG02600	HG02600	PJL	SAS	male	1
HG02601	HG02601	PJL	SAS	female	1
HG02603	HG02603	PJL	SAS	male	1
HG02604	HG02604	PJL	SAS	female	1
HG02610	HG02610	GWD	AFR	male	1
HG02611	HG02611	GWD	AFR	female	1
HG02613	HG02613	GWD	AFR	male	1
HG02614	HG02614	GWD	AFR	female	1
HG02620	HG02620	GWD	AFR	male	1
HG02621	HG02621	GWD	AFR	female	1
HG02623	HG02623	GWD	AFR	male	1
HG02624	HG02624	GWD	AFR	female	1
HG02628	HG02628	GWD	AFR	male	1
HG02629	HG02629	GWD	AFR	female	1
HG02634	HG02634	GWD	AFR	male	1
HG02635	HG02635	GWD	AFR	female	1
HG02642	HG02642	GWD	AFR	male	1
HG02643	HG02643	GWD	AFR	female	1
HG02645	HG02645	GWD	AFR	male	1
HG02646	HG02646	GWD	AFR	female	1
HG02648	HG02648	PJL	SAS	male	1
HG02649	HG02649	PJL	SAS	female	1
HG02651	HG02651	PJL	SAS	male	1
HG02652	HG02652	PJL	SAS	female	1
HG02654	HG02654	PJL	SAS	male	1
HG02655	HG02655	PJL	SAS	female	1
HG02657	HG02657	PJL	SAS	male	1
HG02658	HG02658	PJL	SAS	female	1
HG02660	HG02660	PJL	SAS	male	1
HG02661	HG02661	PJL	SAS	female	1
HG02666	HG02666	GWD	AFR	male	1
HG02667	HG02667	GWD	AFR	female	1
HG02675	HG02675	GWD	AFR	male	1
HG02676	HG02676	GWD	AFR	female	1
HG02678	HG02678	GWD	AFR	male	1
HG02679	HG02679	GWD	AFR	female	1
HG02681	HG02681	PJL	SAS	male	1
HG02682	HG02682	PJL	SAS	female	1
HG02684	HG02684	PJL	SAS	male	1
HG02685	HG02685	PJL	SAS	female	1
HG02687	HG02687	PJL	SAS	male	1
HG02688	HG02688	PJL	SAS	female	1
HG02690	HG02690	PJL	SAS	male	1
HG02691	HG02691	PJL	SAS	female	1
HG02694	HG02694	PJL	SAS	female	1
HG02696	HG02696	PJL	SAS	male	1
HG02697	HG02697	PJL	SAS	female	1
HG02699	HG02699	PJL	SAS	male	1
HG02700	HG02700	PJL	SAS	female	1
HG02702	HG02702	GWD	AFR	male	1
HG02703	HG02703	GWD	AFR	female	1
HG02715	HG02715	GWD	AFR	male	1
HG02716	HG02716	GWD	AFR	female	1
HG02721	HG02721	GWD	AFR	male	1
HG02722	HG02722	GWD	AFR	female	1
HG02724	HG02724	PJL	SAS	male	1
HG02725	HG02725	PJL	SAS	female	1
HG02727	HG02727	PJL	SAS	male	1
HG02728	HG02728	PJL	SAS	female	1
HG02731	HG02731	PJL	SAS	female	1
HG02733	HG02733	PJL	SAS	male	1
HG02734	HG02734	PJL	SAS	female	1
HG02736	HG02736	PJL	SAS	male	1
HG02737	HG02737	PJL	SAS	female	1
HG02756	HG02756	GWD	AFR	male	1
HG02757	HG02757	GWD	AFR	female	1
HG02759	HG02759	GWD	AFR	male	1
HG02760	HG02760	GWD	AFR	female	1
HG02763	HG02763	GWD	AFR	female	1
HG02768	HG02768	GWD	AFR	male	1
HG02769	HG02769	GWD	AFR	female	1
HG02771	HG02771	GWD	AFR	male	1
HG02772	HG02772	GWD	AFR	female	1
HG02774	HG02774	PJL	SAS	male	1
HG02775	HG02775	PJL	SAS	female	1
HG02778	HG02778	PJL	SAS	female	1
HG02780	HG02780	PJL	SAS	male	1
HG02783	HG02783	PJL	SAS	male	1
HG02784	HG02784	PJL	SAS	female	1
HG02786	HG02786	PJL	SAS	male	1
HG02787	HG02787	PJL	SAS	female	1
HG02789	HG02789	PJL	SAS	male	1
HG02790	HG02790	PJL	SAS	female	1
HG02792	HG02792	PJL	SAS	male	1
HG02793	HG02793	PJL	SAS	female	1
HG02798	HG02798	GWD	AFR	male	1
HG02799	HG02799	GWD	AFR	female	1
HG02804	HG02804	GWD	AFR	male	1
HG02805	HG02805	GWD	AFR	female	1
HG02807	HG02807	GWD	AFR	male	1
HG02808	HG02808	GWD	AFR	female	1
HG02810	HG02810	GWD	AFR	male	1
HG02811	HG02811	GWD	AFR	female	1
HG02813	HG02813	GWD	AFR	male	1
HG02814	HG02814	GWD	AFR	female	1
HG02816	HG02816	GWD	AFR	male	1
HG02817	HG02817	GWD	AFR	female	1
HG02819	HG02819	GWD	AFR	male	1
HG02820	HG02820	GWD	AFR	female	1
HG02836	HG02836	GWD	AFR	male	1
HG02837	HG02837	GWD	AFR	female	1
HG02839	HG02839	GWD	AFR	male	1
HG02840	HG02840	GWD	AFR	female	1
HG02851	HG02851	GWD	AFR	male	1
HG02852	HG02852	GWD	AFR	female	1
HG02854	HG02854	GWD	AFR	male	1
HG02855	HG02855	GWD	AFR	female	1
HG02860	HG02860	GWD	AFR	male	1
HG02861	HG02861	GWD	AFR	female	1
HG02870	HG02870	GWD	AFR	female	1
HG02878	HG02878	GWD	AFR	male	1
HG02879	HG02879	GWD	AFR	female	1
HG02881	HG02881	GWD	AFR	male	1
HG02882	HG02882	GWD	AFR	female	1
HG02884	HG02884	GWD	AFR	male	1
HG02885	HG02885	GWD	AFR	female	1
HG02887	HG02887	GWD	AFR	male	1
HG02888	HG02888	GWD	AFR	female	1
HG02890	HG02890	GWD	AFR	male	1
HG02891	HG02891	GWD	AFR	female	1
HG02895	HG02895	GWD	AFR	male	1
HG02896	HG02896	GWD	AFR	female	1
HG02922	HG02922	ESN	AFR	female	1
HG02923	HG02923	ESN	AFR	male	1
HG02938	HG02938	ESN	AFR	male	1
HG02941	HG02941	ESN	AFR	male	1
HG02943	HG02943	ESN	AFR	female	1
HG02944	HG02944	ESN	AFR	male	1
HG02946	HG02946	ESN	AFR	female	1
HG02947	HG02947	ESN	AFR	male	1
HG02952	HG02952	ESN	AFR	female	1
HG02953	HG02953	ESN	AFR	male	1
HG02968	HG02968	ESN	AFR	male	1
HG02970	HG02970	ESN	AFR	female	1
HG02971	HG02971	ESN	AFR	male	1
HG02973	HG02973	ESN	AFR	male	1
HG02974	HG02974	ESN	AFR	female	1
HG02976	HG02976	ESN	AFR	female	1
HG02977	HG02977	ESN	AFR	male	1
HG02979	HG02979	ESN	AFR	female	1
HG02981	HG02981	ESN	AFR	male	1
HG02982	HG02982	GWD	AFR	male	1
HG02983	HG02983	GWD	AFR	female	1
HG03006	HG03006	BEB	SAS	male	1
HG03007	HG03007	BEB	SAS	female	1
HG03009	HG03009	BEB	SAS	male	1
HG03012	HG03012	BEB	SAS	male	1
HG03015	HG03015	PJL	SAS	male	1
HG03016	HG03016	PJL	SAS	female	1
HG03018	HG03018	PJL	SAS	male	1
HG03019	HG03019	PJL	SAS	female	1
HG03021	HG03021	PJL	SAS	male	1
HG03022	HG03022	PJL	SAS	female	1
HG03024	HG03024	GWD	AFR	male	1
HG03025	HG03025	GWD	AFR	female	1
HG03027	HG03027	GWD	AFR	male	1
HG03028	HG03028	GWD	AFR	female	1
HG03039	HG03039	GWD	AFR	male	1
HG03040	HG03040	GWD	AFR	female	1
HG03045	HG03045	GWD	AFR	male	1
HG03046	HG03046	GWD	AFR	female	1
HG03048	HG03048	GWD	AFR	male	1
HG03049	HG03049	GWD	AFR	female	1
HG03052	HG03052	MSL	AFR	female	1
HG03054	HG03054	MSL	AFR	male	1
HG03055	HG03055	MSL	AFR	female	1
HG03057	HG03057	MSL	AFR	male	1
HG03058	HG03058	MSL	AFR	female	1
HG03060	HG03060	MSL	AFR	male	1
HG03061	HG03061	MSL	AFR	female	1
HG03063	HG03063	MSL	AFR	male	1
HG03064	HG03064	MSL	AFR	female	1
HG03066	HG03066	MSL	AFR	male	1
HG03069	HG03069	MSL	AFR	male	1
HG03072	HG03072	MSL	AFR	male	1
HG03073	HG03073	MSL	AFR	female	1
HG03074	HG03074	MSL	AFR	male	1
HG03077	HG03077	MSL	AFR	male	1
HG03078	HG03078	MSL	AFR	male	1
HG03079	HG03079	MSL	AFR	female	1
HG03081	HG03081	MSL	AFR	male	1
HG03082	HG03082	MSL	AFR	female	1
HG03084	HG03084	MSL	AFR	male	1
HG03085	HG03085	MSL	AFR	female	1
HG03086	HG03086	MSL	AFR	female	1
HG03088	HG03088	MSL	AFR	female	1
HG03091	HG03091	MSL	AFR	female	1
HG03095	HG03095	MSL	AFR	female	1
HG03096	HG03096	MSL	AFR	male	1
HG03097	HG03097	MSL	AFR	female	1
HG03099	HG03099	ESN	AFR	female	1
HG03100	HG03100	ESN	AFR	male	1
HG03103	HG03103	ESN	AFR	male	1
HG03105	HG03105	ESN	AFR	female	1
HG03108	HG03108	ESN	AFR	female	1
HG03109	HG03109	ESN	AFR	male	1
HG03111	HG03111	ESN	AFR	female	1
HG03112	HG03112	ESN	AFR	male	1
HG03114	HG03114	ESN	AFR	female	1
HG03115	HG03115	ESN	AFR	male	1
HG03117	HG03117	ESN	AFR	female	1
HG03118	HG03118	ESN	AFR	male	1
HG03120	HG03120	ESN	AFR	male	1
HG03121	HG03121	ESN	AFR	female	1
HG03123	HG03123	ESN	AFR	female	1
HG03124	HG03124	ESN	AFR	male	1
HG03126	HG03126	ESN	AFR	female	1
HG03127	HG03127	ESN	AFR	male	1
HG03129	HG03129	ESN	AFR	female	1
HG03130	HG03130	ESN	AFR	male	1
HG03132	HG03132	ESN	AFR	female	1
HG03133	HG03133	ESN	AFR	male	1
HG03135	HG03135	ESN	AFR	female	1
HG03136	HG03136	ESN	AFR	male	1
HG03139	HG03139	ESN	AFR	male	1
HG03157	HG03157	ESN	AFR	male	1
HG03159	HG03159	ESN	AFR	female	1
HG03160	HG03160	ESN	AFR	male	1
HG03162	HG03162	ESN	AFR	female	1
HG03163	HG03163	ESN	AFR	male	1
HG03166	HG03166	ESN	AFR	male	1
HG03168	HG03168	ESN	AFR	female	1
HG03169	HG03169	ESN	AFR	male	1
HG03172	HG03172	ESN	AFR	male	1
HG03175	HG03175	ESN	AFR	male	1
HG03189	HG03189	ESN	AFR	female	1
HG03190	HG03190	ESN	AFR	male	1
HG03193	HG03193	ESN	AFR	male	1
HG03195	HG03195	ESN	AFR	female	1
HG03196	HG03196	ESN	AFR	male	1
HG03198	HG03198	ESN	AFR	female	1
HG03199	HG03199	ESN	AFR	male	1
HG03202	HG03202	ESN	AFR	male	1
HG03209	HG03209	MSL	AFR	male	1
HG03212	HG03212	MSL	AFR	female	1
HG03224	HG03224	MSL	AFR	male	1
HG03225	HG03225	MSL	AFR	male	1
HG03228	HG03228	PJL	SAS	male	1
HG03229	HG03229	PJL	SAS	female	1
HG03234	HG03234	PJL	SAS	male	1
HG03235	HG03235	PJL	SAS	female	1
HG03237	HG03237	PJL	SAS	male	1
HG03238	HG03238	PJL	SAS	female	1
HG03240	HG03240	GWD	AFR	male	1
HG03241	HG03241	GWD	AFR	female	1
HG03246	HG03246	GWD	AFR	male	1
HG03247	HG03247	GWD	AFR	female	1
HG03258	HG03258	GWD	AFR	male	1
HG03259	HG03259	GWD	AFR	female	1
HG03265	HG03265	ESN	AFR	male	1
HG03267	HG03267	ESN	AFR	female	1
HG03268	HG03268	ESN	AFR	male	1
HG03270	HG03270	ESN	AFR	female	1
HG03271	HG03271	ESN	AFR	male	1
HG03279	HG03279	ESN	AFR	female	1
HG03280	HG03280	ESN	AFR	male	1
HG03291	HG03291	ESN	AFR	female	1
HG03294	HG03294	ESN	AFR	female	1
HG03295	HG03295	ESN	AFR	male	1
HG03297	HG03297	ESN	AFR	female	1
HG03298	HG03298	ESN	AFR	male	1
HG03300	HG03300	ESN	AFR	female	1
HG03301	HG03301	ESN	AFR	male	1
HG03303	HG03303	ESN	AFR	female	1
HG03304	HG03304	ESN	AFR	male	1
HG03311	HG03311	ESN	AFR	male	1
HG03313	HG03313	ESN	AFR	male	1
HG03342	HG03342	ESN	AFR	female	1
HG03343	HG03343	ESN	AFR	male	1
HG03351	HG03351	ESN	AFR	female	1
HG03352	HG03352	ESN	AFR	male	1
HG03354	HG03354	ESN	AFR	female	1
HG03363	HG03363	ESN	AFR	female	1
HG03366	HG03366	ESN	AFR	female	1
HG03367	HG03367	ESN	AFR	male	1
HG03369	HG03369	ESN	AFR	female	1
HG03370	HG03370	ESN	AFR	male	1
HG03372	HG03372	ESN	AFR	female	1
HG03376	HG03376	MSL	AFR	male	1
HG03378	HG03378	MSL	AFR	female	1
HG03380	HG03380	MSL	AFR	female	1
HG03382	HG03382	MSL	AFR	male	1
HG03385	HG03385	MSL	AFR	male	1
HG03388	HG03388	MSL	AFR	male	1
HG03391	HG03391	MSL	AFR	male	1
HG03394	HG03394	MSL	AFR	male	1
HG03397	HG03397	MSL	AFR	male	1
HG03401	HG03401	MSL	AFR	female	1
HG03410	HG03410	MSL	AFR	female	1
HG03419	HG03419	MSL	AFR	female	1
HG03428	HG03428	MSL	AFR	female	1
HG03432	HG03432	MSL	AFR	male	1
HG03433	HG03433	MSL	AFR	male	1
HG03436	HG03436	MSL	AFR	male	1
HG03437	HG03437	MSL	AFR	female	1
HG03439	HG03439	MSL	AFR	male	1
HG03442	HG03442	MSL	AFR	male	1
HG03445	HG03445	MSL	AFR	male	1
HG03446	HG03446	MSL	AFR	female	1
HG03449	HG03449	MSL	AFR	female	1
HG03451	HG03451	MSL	AFR	male	1
HG03452	HG03452	MSL	AFR	female	1
HG03455	HG03455	MSL	AFR	female	1
HG03457	HG03457	MSL	AFR	male	1
HG03458	HG03458	MSL	AFR	female	1
HG03460	HG03460	MSL	AFR	male	1
HG03461	HG03461	MSL	AFR	female	1
HG03464	HG03464	MSL	AFR	female	1
HG03469	HG03469	MSL	AFR	male	1
HG03470	HG03470	MSL	AFR	female	1
HG03472	HG03472	MSL	AFR	male	1
HG03473	HG03473	MSL	AFR	female	1
HG03476	HG03476	MSL	AFR	female	1
HG03478	HG03478	MSL	AFR	male	1
HG03479	HG03479	MSL	AFR	female	1
HG03484	HG03484	MSL	AFR	male	1
HG03485	HG03485	MSL	AFR	female	1
HG03488	HG03488	PJL	SAS	female	1
HG03490	HG03490	PJL	SAS	male	1
HG03491	HG03491	PJL	SAS	female	1
HG03499	HG03499	ESN	AFR	female	1
HG03511	HG03511	ESN	AFR	female	1
HG03514	HG03514	ESN	AFR	female	1
HG03515	HG03515	ESN	AFR	male	1
HG03517	HG03517	ESN	AFR	female	1
HG03518	HG03518	ESN	AFR	male	1
HG03520	HG03520	ESN	AFR	female	1
HG03521	HG03521	ESN	AFR	male	1
HG03538	HG03538	GWD	AFR	male	1
HG03539	HG03539	GWD	AFR	female	1
HG03547	HG03547	MSL	AFR	male	1
HG03548	HG03548	MSL	AFR	female	1
HG03556	HG03556	MSL	AFR	male	1
HG03557	HG03557	MSL	AFR	female	1
HG03558	HG03558	MSL	AFR	female	1
HG03559	HG03559	MSL	AFR	male	1
HG03563	HG03563	MSL	AFR	female	1
HG03565	HG03565	MSL	AFR	male	1
HG03567	HG03567	MSL	AFR	female	1
HG03571	HG03571	MSL	AFR	male	1
HG03572	HG03572	MSL	AFR	female	1
HG03575	HG03575	MSL	AFR	female	1
HG03577	HG03577	MSL	AFR	male	1
HG03578	HG03578	MSL	AFR	female	1
HG03583	HG03583	MSL	AFR	female	1
HG03585	HG03585	BEB	SAS	male	1
HG03589	HG03589	BEB	SAS	female	1
HG03593	HG03593	BEB	SAS	male	1
HG03594	HG03594	BEB	SAS	male	1
HG03595	HG03595	BEB	SAS	female	1
HG03598	HG03598	BEB	SAS	female	1
HG03600	HG03600	BEB	SAS	male	1
HG03603	HG03603	BEB	SAS	male	1
HG03604	HG03604	BEB	SAS	female	1
HG03607	HG03607	BEB	SAS	female	1
HG03611	HG03611	BEB	SAS	female	1
HG03615	HG03615	BEB	SAS	male	1
HG03616	HG03616	BEB	SAS	female	1
HG03619	HG03619	PJL	SAS	female	1
HG03624	HG03624	PJL	SAS	male	1
HG03625	HG03625	PJL	SAS	female	1
HG03629	HG03629	PJL	SAS	male	1
HG03631	HG03631	PJL	SAS	female	1
HG03634	HG03634	PJL	SAS	female	1
HG03636	HG03636	PJL	SAS	male	1
HG03640	HG03640	PJL	SAS	female	1
HG03642	HG03642	STU	SAS	female	1
HG03643	HG03643	STU	SAS	female	1
HG03644	HG03644	STU	SAS	male	1
HG03645	HG03645	STU	SAS	female	1
HG03646	HG03646	STU	SAS	male	1
HG03649	HG03649	PJL	SAS	male	1
HG03652	HG03652	PJL	SAS	male	1
HG03653	HG03653	PJL	SAS	female	1
HG03660	HG03660	PJL	SAS	male	1
HG03663	HG03663	PJL	SAS	male	1
HG03667	HG03667	PJL	SAS	male	1
HG03668	HG03668	PJL	SAS	female	1
HG03672	HG03672	STU	SAS	male	1
HG03673	HG03673	STU	SAS	female	1
HG03679	HG03679	STU	SAS	male	1
HG03680	HG03680	STU	SAS	male	1
HG03681	HG03681	STU	SAS	male	1
HG03684	HG03684	STU	SAS	female	1
HG03685	HG03685	STU	SAS	male	1
HG03686	HG03686	STU	SAS	male	1
HG03687	HG03687	STU	SAS	male	1
HG03689	HG03689	STU	SAS	female	1
HG03690	HG03690	STU	SAS	female	1
HG03691	HG03691	STU	SAS	male	1
HG03692	HG03692	STU	SAS	female	1
HG03693	HG03693	STU	SAS	male	1
HG03694	HG03694	STU	SAS	male	1
HG03695	HG03695	STU	SAS	male	1
HG03696	HG03696	STU	SAS	male	1
HG03697	HG03697	STU	SAS	male	1
HG03698	HG03698	STU	SAS	female	1
HG03702	HG03702	PJL	SAS	male	1
HG03703	HG03703	PJL	SAS	female	1
HG03705	HG03705	PJL	SAS	male	1
HG03706	HG03706	PJL	SAS	female	1
HG03708	HG03708	PJL	SAS	male	1
HG03709	HG03709	PJL	SAS	female	1
HG03711	HG03711	STU	SAS	male	1
HG03713	HG03713	ITU	SAS	male	1
HG03714	HG03714	ITU	SAS	female	1
HG03716	HG03716	ITU	SAS	male	1
HG03717	HG03717	ITU	SAS	female	1
HG03718	HG03718	ITU	SAS	male	1
HG03720	HG03720	ITU	SAS	male	1
HG03722	HG03722	ITU	SAS	female	1
HG03727	HG03727	ITU	SAS	male	1
HG03729	HG03729	ITU	SAS	male	1
HG03730	HG03730	ITU	SAS	female	1
HG03731	HG03731	ITU	SAS	female	1
HG03733	HG03733	STU	SAS	female	1
HG03736	HG03736	STU	SAS	female	1
HG03738	HG03738	STU	SAS	male	1
HG03740	HG03740	STU	SAS	male	1
HG03741	HG03741	STU	SAS	female	1
HG03742	HG03742	ITU	SAS	male	1
HG03743	HG03743	STU	SAS	male	1
HG03744	HG03744	STU	SAS	male	1
HG03745	HG03745	STU	SAS	male	1
HG03746	HG03746	STU	SAS	male	1
HG03750	HG03750	STU	SAS	male	1
HG03752	HG03752	STU	SAS	female	1
HG03753	HG03753	STU	SAS	male	1
HG03754	HG03754	STU	SAS	female	1
HG03755	HG03755	STU	SAS	male	1
HG03756	HG03756	STU	SAS	female	1
HG03757	HG03757	STU	SAS	female	1
HG03760	HG03760	STU	SAS	female	1
HG03762	HG03762	PJL	SAS	female	1
HG03765	HG03765	PJL	SAS	female	1
HG03767	HG03767	PJL	SAS	male	1
HG03770	HG03770	ITU	SAS	female	1
HG03771	HG03771	ITU	SAS	male	1
HG03772	HG03772	ITU	SAS	female	1
HG03773	HG03773	ITU	SAS	male	1
HG03774	HG03774	ITU	SAS	female	1
HG03775	HG03775	ITU	SAS	male	1
HG03777	HG03777	ITU	SAS	male	1
HG03778	HG03778	ITU	SAS	male	1
HG03779	HG03779	ITU	SAS	male	1
HG03780	HG03780	ITU	SAS	female	1
HG03781	HG03781	ITU	SAS	female	1
HG03782	HG03782	ITU	SAS	female	1
HG03784	HG03784	ITU	SAS	female	1
HG03785	HG03785	ITU	SAS	male	1
HG03786	HG03786	ITU	SAS	male	1
HG03787	HG03787	ITU	SAS	female	1
HG03788	HG03788	ITU	SAS	male	1
HG03789	HG03789	ITU	SAS	female	1
HG03790	HG03790	ITU	SAS	male	1
HG03792	HG03792	ITU	SAS	male	1
HG03793	HG03793	BEB	SAS	female	1
HG03796	HG03796	BEB	SAS	female	1
HG03800	HG03800	BEB	SAS	male	1
HG03802	HG03802	BEB	SAS	female	1
HG03803	HG03803	BEB	SAS	male	1
HG03805	HG03805	BEB	SAS	female	1
HG03808	HG03808	BEB	SAS	female	1
HG03809	HG03809	BEB	SAS	male	1
HG03812	HG03812	BEB	SAS	male	1
HG03814	HG03814	BEB	SAS	female	1
HG03815	HG03815	BEB	SAS	male	1
HG03817	HG03817	BEB	SAS	female	1
HG03821	HG03821	BEB	SAS	male	1
HG03823	HG03823	BEB	SAS	female	1
HG03824	HG03824	BEB	SAS	male	1
HG03826	HG03826	BEB	SAS	female	1
HG03829	HG03829	BEB	SAS	female	1
HG03830	HG03830	BEB	SAS	male	1
HG03832	HG03832	BEB	SAS	female	1
HG03833	HG03833	BEB	SAS	male	1
HG03836	HG03836	STU	SAS	female	1
HG03837	HG03837	STU	SAS	male	1
HG03838	HG03838	STU	SAS	female	1
HG03844	HG03844	STU	SAS	male	1
HG03846	HG03846	STU	SAS	male	1
HG03848	HG03848	STU	SAS	male	1
HG03849	HG03849	STU	SAS	female	1
HG03850	HG03850	STU	SAS	male	1
HG03851	HG03851	STU	SAS	male	1
HG03854	HG03854	STU	SAS	male	1
HG03856	HG03856	STU	SAS	male	1
HG03857	HG03857	STU	SAS	female	1
HG03858	HG03858	STU	SAS	female	1
HG03861	HG03861	ITU	SAS	female	1
HG03862	HG03862	ITU	SAS	female	1
HG03863	HG03863	ITU	SAS	female	1
HG03864	HG03864	ITU	SAS	male	1
HG03866	HG03866	ITU	SAS	male	1
HG03867	HG03867	ITU	SAS	male	1
HG03868	HG03868	ITU	SAS	female	1
HG03869	HG03869	ITU	SAS	male	1
HG03870	HG03870	ITU	SAS	male	1
HG03871	HG03871	ITU	SAS	male	1
HG03872	HG03872	ITU	SAS	male	1
HG03873	HG03873	ITU	SAS	female	1
HG03874	HG03874	ITU	SAS	female	1
HG03875	HG03875	ITU	SAS	male	1
HG03882	HG03882	ITU	SAS	female	1
HG03884	HG03884	STU	SAS	female	1
HG03885	HG03885	STU	SAS	male	1
HG03886	HG03886	STU	SAS	female	1
HG03887	HG03887	STU	SAS	male	1
HG03888	HG03888	STU	SAS	female	1
HG03890	HG03890	STU	SAS	male	1
HG03894	HG03894	STU	SAS	female	1
HG03895	HG03895	STU	SAS	female	1
HG03896	HG03896	STU	SAS	male	1
HG03897	HG03897	STU	SAS	female	1
HG03898	HG03898	STU	SAS	female	1
HG03899	HG03899	STU	SAS	male	1
HG03900	HG03900	STU	SAS	male	1
HG03902	HG03902	BEB	SAS	male	1
HG03905	HG03905	BEB	SAS	male	1
HG03907	HG03907	BEB	SAS	female	1
HG03908	HG03908	BEB	SAS	male	1
HG03910	HG03910	BEB	SAS	female	1
HG03911	HG03911	BEB	SAS	male	1
HG03913	HG03913	BEB	SAS	female	1
HG03914	HG03914	BEB	SAS	male	1
HG03916	HG03916	BEB	SAS	female	1
HG03917	HG03917	BEB	SAS	male	1
HG03919	HG03919	BEB	SAS	female	1
HG03920	HG03920	BEB	SAS	male	1
HG03922	HG03922	BEB	SAS	female	1
HG03925	HG03925	BEB	SAS	female	1
HG03926	HG03926	BEB	SAS	male	1
HG03928	HG03928	BEB	SAS	female	1
HG03931	HG03931	BEB	SAS	female	1
HG03934	HG03934	BEB	SAS	female	1
HG03937	HG03937	BEB	SAS	female	1
HG03940	HG03940	BEB	SAS	female	1
HG03941	HG03941	BEB	SAS	male	1
HG03943	HG03943	STU	SAS	male	1
HG03944	HG03944	STU	SAS	female	1
HG03945	HG03945	STU	SAS	female	1
HG03947	HG03947	STU	SAS	female	1
HG03949	HG03949	STU	SAS	female	1
HG03950	HG03950	STU	SAS	male	1
HG03951	HG03951	STU	SAS	female	1
HG03953	HG03953	STU	SAS	male	1
HG03955	HG03955	STU	SAS	female	1
HG03960	HG03960	ITU	SAS	male	1
HG03963	HG03963	ITU	SAS	male	1
HG03965	HG03965	ITU	SAS	male	1
HG03967	HG03967	ITU	SAS	male	1
HG03968	HG03968	ITU	SAS	female	1
HG03969	HG03969	ITU	SAS	male	1
HG03971	HG03971	ITU	SAS	male	1
HG03973	HG03973	ITU	SAS	female	1
HG03974	HG03974	ITU	SAS	male	1
HG03976	HG03976	ITU	SAS	male	1
HG03977	HG03977	ITU	SAS	female	1
HG03978	HG03978	ITU	SAS	male	1
HG03985	HG03985	STU	SAS	male	1
HG03986	HG03986	STU	SAS	female	1
HG03989	HG03989	STU	SAS	female	1
HG03990	HG03990	STU	SAS	male	1
HG03991	HG03991	STU	SAS	male	1
HG03995	HG03995	STU	SAS	female	1
HG03998	HG03998	STU	SAS	male	1
HG03999	HG03999	STU	SAS	male	1
HG04001	HG04001	ITU	SAS	female	1
HG04002	HG04002	ITU	SAS	male	1
HG04003	HG04003	STU	SAS	male	1
HG04006	HG04006	STU	SAS	male	1
HG04014	HG04014	ITU	SAS	female	1
HG04015	HG04015	ITU	SAS	male	1
HG04017	HG04017	ITU	SAS	male	1
HG04018	HG04018	ITU	SAS	female	1
HG04019	HG04019	ITU	SAS	male	1
HG04020	HG04020	ITU	SAS	male	1
HG04022	HG04022	ITU	SAS	male	1
HG04023	HG04023	ITU	SAS	male	1
HG04025	HG04025	ITU	SAS	female	1
HG04026	HG04026	ITU	SAS	female	1
HG04029	HG04029	STU	SAS	female	1
HG04033	HG04033	STU	SAS	male	1
HG04035	HG04035	STU	SAS	female	1
HG04038	HG04038	STU	SAS	female	1
HG04039	HG04039	STU	SAS	male	1
HG04042	HG04042	STU	SAS	female	1
HG04047	HG04047	STU	SAS	female	1
HG04054	HG04054	ITU	SAS	female	1
HG04056	HG04056	ITU	SAS	male	1
HG04059	HG04059	ITU	SAS	female	1
HG04060	HG04060	ITU	SAS	male	1
HG04061	HG04061	ITU	SAS	male	1
HG04062	HG04062	ITU	SAS	female	1
HG04063	HG04063	ITU	SAS	female	1
HG04070	HG04070	ITU	SAS	female	1
HG04075	HG04075	STU	SAS	female	1
HG04076	HG04076	ITU	SAS	female	1
HG04080	HG04080	ITU	SAS	male	1
HG04090	HG04090	ITU	SAS	female	1
HG04093	HG04093	ITU	SAS	male	1
HG04094	HG04094	ITU	SAS	male	1
HG04096	HG04096	ITU	SAS	male	1
HG04098	HG04098	ITU	SAS	male	1
HG04099	HG04099	STU	SAS	female	1
HG04100	HG04100	STU	SAS	male	1
HG04106	HG04106	STU	SAS	female	1
HG04107	HG04107	STU	SAS	male	1
HG04118	HG04118	ITU	SAS	female	1
HG04131	HG04131	BEB	SAS	male	1
HG04134	HG04134	BEB	SAS	male	1
HG04140	HG04140	BEB	SAS	male	1
HG04141	HG04141	BEB	SAS	female	1
HG04144	HG04144	BEB	SAS	female	1
HG04146	HG04146	BEB	SAS	male	1
HG04152	HG04152	BEB	SAS	male	1
HG04153	HG04153	BEB	SAS	female	1
HG04155	HG04155	BEB	SAS	male	1
HG04156	HG04156	BEB	SAS	female	1
HG04158	HG04158	BEB	SAS	male	1
HG04159	HG04159	BEB	SAS	female	1
HG04161	HG04161	BEB	SAS	male	1
HG04162	HG04162	BEB	SAS	female	1
HG04164	HG04164	BEB	SAS	male	1
HG04171	HG04171	BEB	SAS	female	1
HG04173	HG04173	BEB	SAS	male	1
HG04176	HG04176	BEB	SAS	male	1
HG04177	HG04177	BEB	SAS	female	1
HG04180	HG04180	BEB	SAS	female	1
HG04182	HG04182	BEB	SAS	male	1
HG04183	HG04183	BEB	SAS	female	1
HG04185	HG04185	BEB	SAS	male	1
HG04186	HG04186	BEB	SAS	female	1
HG04188	HG04188	BEB	SAS	male	1
HG04189	HG04189	BEB	SAS	female	1
HG04194	HG04194	BEB	SAS	male	1
HG04195	HG04195	BEB	SAS	female	1
HG04198	HG04198	ITU	SAS	male	1
HG04200	HG04200	ITU	SAS	female	1
HG04202	HG04202	ITU	SAS	female	1
HG04206	HG04206	ITU	SAS	male	1
HG04209	HG04209	ITU	SAS	female	1
HG04210	HG04210	STU	SAS	male	1
HG04211	HG04211	ITU	SAS	male	1
HG04212	HG04212	ITU	SAS	female	1
HG04214	HG04214	ITU	SAS	female	1
HG04216	HG04216	ITU	SAS	female	1
HG04219	HG04219	ITU	SAS	male	1
HG04222	HG04222	ITU	SAS	male	1
HG04225	HG04225	ITU	SAS	male	1
HG04227	HG04227	STU	SAS	female	1
HG04229	HG04229	STU	SAS	male	1
HG04235	HG04235	ITU	SAS	male	1
HG04238	HG04238	ITU	SAS	male	1
HG04239	HG04239	ITU	SAS	male	1
NA06984	NA06984	CEU	EUR	male	1
NA06985	NA06985	CEU	EUR	female	1
NA06986	NA06986	CEU	EUR	male	1
NA06989	NA06989	CEU	EUR	female	1
NA06994	NA06994	CEU	EUR	male	1
NA07000	NA07000	CEU	EUR	female	1
NA07037	NA07037	CEU	EUR	female	1
NA07048	NA07048	CEU	EUR	male	1
NA07051	NA07051	CEU	EUR	male	1
NA07056	NA07056	CEU	EUR	female	1
NA07347	NA07347	CEU	EUR	male	1
NA07357	NA07357	CEU	EUR	male	1
NA10847	NA10847	CEU	EUR	female	1
NA10851	NA10851	CEU	EUR	male	1
NA11829	NA11829	CEU	EUR	male	1
NA11830	NA11830	CEU	EUR	female	1
NA11831	NA11831	CEU	EUR	male	1
NA11832	NA11832	CEU	EUR	female	1
NA11840	NA11840	CEU	EUR	female	1
NA11843	NA11843	CEU	EUR	male	1
NA11881	NA11881	CEU	EUR	male	1
NA11892	NA11892	CEU	EUR	female	1
NA11893	NA11893	CEU	EUR	male	1
NA11894	NA11894	CEU	EUR	female	1
NA11918	NA11918	CEU	EUR	female	1
NA11919	NA11919	CEU	EUR	male	1
NA11920	NA11920	CEU	EUR	female	1
NA11930	NA11930	CEU	EUR	male	1
NA11931	NA11931	CEU	EUR	female	1
NA11932	NA11932	CEU	EUR	male	1
NA11933	NA11933	CEU	EUR	female	1
NA11992	NA11992	CEU	EUR	male	1
NA11994	NA11994	CEU	EUR	male	1
NA11995	NA11995	CEU	EUR	female	1
NA12003	NA12003	CEU	EUR	male	1
NA12004	NA12004	CEU	EUR	female	1
NA12005	NA12005	CEU	EUR	male	1
NA12006	NA12006	CEU	EUR	female	1
NA12043	NA12043	CEU	EUR	male	1
NA12044	NA12044	CEU	EUR	female	1
NA12045	NA12045	CEU	EUR	male	1
NA12046	NA12046	CEU	EUR	female	1
NA12058	NA12058	CEU	EUR	female	1
NA12144	NA12144	CEU	EUR	male	1
NA12154	NA12154	CEU	EUR	male	1
NA12155	NA12155	CEU	EUR	male	1
NA12156	NA12156	CEU	EUR	female	1
NA12234	NA12234	CEU	EUR	female	1
NA12249	NA12249	CEU	EUR	female	1
NA12272	NA12272	CEU	EUR	male	1
NA12273	NA12273	CEU	EUR	female	1
NA12275	NA12275	CEU	EUR	female	1
NA12282	NA12282	CEU	EUR	male	1
NA12283	NA12283	CEU	EUR	female	1
NA12286	NA12286	CEU	EUR	male	1
NA12287	NA12287	CEU	EUR	female	1
NA12340	NA12340	CEU	EUR	male	1
NA12341	NA12341	CEU	EUR	female	1
NA12342	NA12342	CEU	EUR	male	1
NA12347	NA12347	CEU	EUR	male	1
NA12348	NA12348	CEU	EUR	female	1
NA12383	NA12383	CEU	EUR	female	1
NA12399	NA12399	CEU	EUR	male	1
NA12400	NA12400	CEU	EUR	female	1
NA12413	NA12413	CEU	EUR	male	1
NA12414	NA12414	CEU	EUR	female	1
NA12489	NA12489	CEU	EUR	female	1
NA12546	NA12546	CEU	EUR	male	1
NA12716	NA12716	CEU	EUR	male	1
NA12717	NA12717	CEU	EUR	female	1
NA12718	NA12718	CEU	EUR	female	1
NA12748	NA12748	CEU	EUR	male	1
NA12749	NA12749	CEU	EUR	female	1
NA12750	NA12750	CEU	EUR	male	1
NA12751	NA12751	CEU	EUR	female	1
NA12760	NA12760	CEU	EUR	male	1
NA12761	NA12761	CEU	EUR	female	1
NA12762	NA12762	CEU	EUR	male	1
NA12763	NA12763	CEU	EUR	female	1
NA12775	NA12775	CEU	EUR	male	1
NA12776	NA12776	CEU	EUR	female	1
NA12777	NA12777	CEU	EUR	male	1
NA12778	NA12778	CEU	EUR	female	1
NA12812	NA12812	CEU	EUR	male	1
NA12813	NA12813	CEU	EUR	female	1
NA12814	NA12814	CEU	EUR	male	1
NA12815	NA12815	CEU	EUR	female	1
NA12827	NA12827	CEU	EUR	male	1
NA12828	NA12828	CEU	EUR	female	1
NA12829	NA12829	CEU	EUR	male	1
NA12830	NA12830	CEU	EUR	female	1
NA12842	NA12842	CEU	EUR	male	1
NA12843	NA12843	CEU	EUR	female	1
NA12872	NA12872	CEU	EUR	male	1
NA12873	NA12873	CEU	EUR	female	1
NA12874	NA12874	CEU	EUR	male	1
NA12878	NA12878	CEU	EUR	female	1
NA12889	NA12889	CEU	EUR	male	1
NA12890	NA12890	CEU	EUR	female	1
NA18486	NA18486	YRI	AFR	male	1
NA18488	NA18488	YRI	AFR	female	1
NA18489	NA18489	YRI	AFR	female	1
NA18498	NA18498	YRI	AFR	male	1
NA18499	NA18499	YRI	AFR	female	1
NA18501	NA18501	YRI	AFR	male	1
NA18502	NA18502	YRI	AFR	female	1
NA18504	NA18504	YRI	AFR	male	1
NA18505	NA18505	YRI	AFR	female	1
NA18507	NA18507	YRI	AFR	male	1
NA18508	NA18508	YRI	AFR	female	1
NA18510	NA18510	YRI	AFR	male	1
NA18511	NA18511	YRI	AFR	female	1
NA18516	NA18516	YRI	AFR	male	1
NA18517	NA18517	YRI	AFR	female	1
NA18519	NA18519	YRI	AFR	male	1
NA18520	NA18520	YRI	AFR	female	1
NA18522	NA18522	YRI	AFR	male	1
NA18523	NA18523	YRI	AFR	female	1
NA18525	NA18525	CHB	EAS	female	1
NA18526	NA18526	CHB	EAS	female	1
NA18528	NA18528	CHB	EAS	female	1
NA18530	NA18530	CHB	EAS	male	1
NA18531	NA18531	CHB	EAS	female	1
NA18532	NA18532	CHB	EAS	female	1
NA18533	NA18533	CHB	EAS	female	1
NA18534	NA18534	CHB	EAS	male	1
NA18535	NA18535	CHB	EAS	female	1
NA18536	NA18536	CHB	EAS	male	1
NA18537	NA18537	CHB	EAS	female	1
NA18538	NA18538	CHB	EAS	female	1
NA18539	NA18539	CHB	EAS	female	1
NA18541	NA18541	CHB	EAS	female	1
NA18542	NA18542	CHB	EAS	female	1
NA18543	NA18543	CHB	EAS	male	1
NA18544	NA18544	CHB	EAS	male	1
NA18545	NA18545	CHB	EAS	female	1
NA18546	NA18546	CHB	EAS	male	1
NA18547	NA18547	CHB	EAS	female	1
NA18548	NA18548	CHB	EAS	male	1
NA18549	NA18549	CHB	EAS	male	1
NA18550	NA18550	CHB	EAS	female	1
NA18552	NA18552	CHB	EAS	female	1
NA18553	NA18553	CHB	EAS	female	1
NA18555	NA18555	CHB	EAS	female	1
NA18557	NA18557	CHB	EAS	male	1
NA18558	NA18558	CHB	EAS	male	1
NA18559	NA18559	CHB	EAS	male	1
NA18560	NA18560	CHB	EAS	female	1
NA18561	NA18561	CHB	EAS	male	1
NA18562	NA18562	CHB	EAS	male	1
NA18563	NA18563	CHB	EAS	male	1
NA18564	NA18564	CHB	EAS	female	1
NA18565	NA18565	CHB	EAS	female	1
NA18566	NA18566	CHB	EAS	female	1
NA18567	NA18567	CHB	EAS	female	1
NA18570	NA18570	CHB	EAS	female	1
NA18571	NA18571	CHB	EAS	female	1
NA18572	NA18572	CHB	EAS	male	1
NA18573	NA18573	CHB	EAS	female	1
NA18574	NA18574	CHB	EAS	female	1
NA18577	NA18577	CHB	EAS	female	1
NA18579	NA18579	CHB	EAS	female	1
NA18582	NA18582	CHB	EAS	female	1
NA18591	NA18591	CHB	EAS	female	1
NA18592	NA18592	CHB	EAS	female	1
NA18593	NA18593	CHB	EAS	female	1
NA18595	NA18595	CHB	EAS	female	1
NA18596	NA18596	CHB	EAS	female	1
NA18597	NA18597	CHB	EAS	female	1
NA18599	NA18599	CHB	EAS	female	1
NA18602	NA18602	CHB	EAS	female	1
NA18603	NA18603	CHB	EAS	male	1
NA18605	NA18605	CHB	EAS	male	1
NA18606	NA18606	CHB	EAS	male	1
NA18608	NA18608	CHB	EAS	male	1
NA18609	NA18609	CHB	EAS	male	1
NA18610	NA18610	CHB	EAS	female	1
NA18611	NA18611	CHB	EAS	male	1
NA18612	NA18612	CHB	EAS	male	1
NA18613	NA18613	CHB	EAS	male	1
NA18614	NA18614	CHB	EAS	female	1
NA18615	NA18615	CHB	EAS	female	1
NA18616	NA18616	CHB	EAS	female	1
NA18617	NA18617	CHB	EAS	female	1
NA18618	NA18618	CHB	EAS	female	1
NA18619	NA18619	CHB	EAS	female	1
NA18620	NA18620	CHB	EAS	male	1
NA18621	NA18621	CHB	EAS	male	1
NA18622	NA18622	CHB	EAS	male	1
NA18623	NA18623	CHB	EAS	male	1
NA18624	NA18624	CHB	EAS	male	1
NA18625	NA18625	CHB	EAS	female	1
NA18626	NA18626	CHB	EAS	female	1
NA18627	NA18627	CHB	EAS	female	1
NA18628	NA18628	CHB	EAS	female	1
NA18629	NA18629	CHB	EAS	male	1
NA18630	NA18630	CHB	EAS	female	1
NA18631	NA18631	CHB	EAS	female	1
NA18632	NA18632	CHB	EAS	male	1
NA18633	NA18633	CHB	EAS	male	1
NA18634	NA18634	CHB	EAS	female	1
NA18635	NA18635	CHB	EAS	male	1
NA18636	NA18636	CHB	EAS	male	1
NA18637	NA18637	CHB	EAS	male	1
NA18638	NA18638	CHB	EAS	male	1
NA18639	NA18639	CHB	EAS	male	1
NA18640	NA18640	CHB	EAS	female	1
NA18641	NA18641	CHB	EAS	female	1
NA18642	NA18642	CHB	EAS	female	1
NA18643	NA18643	CHB	EAS	male	1
NA18644	NA18644	CHB	EAS	female	1
NA18645	NA18645	CHB	EAS	male	1
NA18646	NA18646	CHB	EAS	female	1
NA18647	NA18647	CHB	EAS	male	1
NA18648	NA18648	CHB	EAS	male	1
NA18740	NA18740	CHB	EAS	male	1
NA18745	NA18745	CHB	EAS	male	1
NA18747	NA18747	CHB	EAS	male	1
NA18748	NA18748	CHB	EAS	male	1
NA18749	NA18749	CHB	EAS	male	1
NA18757	NA18757	CHB	EAS	male	1
NA18853	NA18853	YRI	AFR	male	1
NA18856	NA18856	YRI	AFR	male	1
NA18858	NA18858	YRI	AFR	female	1
NA18861	NA18861	YRI	AFR	female	1
NA18864	NA18864	YRI	AFR	female	1
NA18865	NA18865	YRI	AFR	male	1
NA18867	NA18867	YRI	AFR	female	1
NA18868	NA18868	YRI	AFR	male	1
NA18870	NA18870	YRI	AFR	female	1
NA18871	NA18871	YRI	AFR	male	1
NA18873	NA18873	YRI	AFR	female	1
NA18874	NA18874	YRI	AFR	male	1
NA18876	NA18876	YRI	AFR	female	1
NA18877	NA18877	YRI	AFR	male	1
NA18878	NA18878	YRI	AFR	female	1
NA18879	NA18879	YRI	AFR	male	1
NA18881	NA18881	YRI	AFR	female	1
NA18907	NA18907	YRI	AFR	female	1
NA18908	NA18908	YRI	AFR	male	1
NA18909	NA18909	YRI	AFR	female	1
NA18910	NA18910	YRI	AFR	male	1
NA18912	NA18912	YRI	AFR	female	1
NA18915	NA18915	YRI	AFR	male	1
NA18916	NA18916	YRI	AFR	female	1
NA18917	NA18917	YRI	AFR	male	1
NA18923	NA18923	YRI	AFR	male	1
NA18924	NA18924	YRI	AFR	female	1
NA18933	NA18933	YRI	AFR	female	1
NA18934	NA18934	YRI	AFR	male	1
NA18939	NA18939	JPT	EAS	female	1
NA18940	NA18940	JPT	EAS	male	1
NA18941	NA18941	JPT	EAS	female	1
NA18942	NA18942	JPT	EAS	female	1
NA18943	NA18943	JPT	EAS	male	1
NA18944	NA18944	JPT	EAS	male	1
NA18945	NA18945	JPT	EAS	male	1
NA18946	NA18946	JPT	EAS	female	1
NA18947	NA18947	JPT	EAS	female	1
NA18948	NA18948	JPT	EAS	male	1
NA18949	NA18949	JPT	EAS	female	1
NA18950	NA18950	JPT	EAS	female	1
NA18951	NA18951	JPT	EAS	female	1
NA18952	NA18952	JPT	EAS	male	1
NA18953	NA18953	JPT	EAS	male	1
NA18954	NA18954	JPT	EAS	female	1
NA18956	NA18956	JPT	EAS	female	1
NA18957	NA18957	JPT	EAS	female	1
NA18959	NA18959	JPT	EAS	male	1
NA18960	NA18960	JPT	EAS	male	1
NA18961	NA18961	JPT	EAS	male	1
NA18962	NA18962	JPT	EAS	male	1
NA18963	NA18963	JPT	EAS	female	1
NA18964	NA18964	JPT	EAS	female	1
NA18965	NA18965	JPT	EAS	male	1
NA18966	NA18966	JPT	EAS	male	1
NA18967	NA18967	JPT	EAS	male	1
NA18968	NA18968	JPT	EAS	female	1
NA18969	NA18969	JPT	EAS	female	1
NA18970	NA18970	JPT	EAS	male	1
NA18971	NA18971	JPT	EAS	male	1
NA18972	NA18972	JPT	EAS	female	1
NA18973	NA18973	JPT	EAS	female	1
NA18974	NA18974	JPT	EAS	male	1
NA18975	NA18975	JPT	EAS	female	1
NA18976	NA18976	JPT	EAS	female	1
NA18977	NA18977	JPT	EAS	male	1
NA18978	NA18978	JPT	EAS	female	1
NA18979	NA18979	JPT	EAS	female	1
NA18980	NA18980	JPT	EAS	female	1
NA18981	NA18981	JPT	EAS	female	1
NA18982	NA18982	JPT	EAS	male	1
NA18983	NA18983	JPT	EAS	male	1
NA18984	NA18984	JPT	EAS	male	1
NA18985	NA18985	JPT	EAS	male	1
NA18986	NA18986	JPT	EAS	male	1
NA18987	NA18987	JPT	EAS	female	1
NA18988	NA18988	JPT	EAS	male	1
NA18989	NA18989	JPT	EAS	male	1
NA18990	NA18990	JPT	EAS	male	1
NA18991	NA18991	JPT	EAS	female	1
NA18992	NA18992	JPT	EAS	female	1
NA18993	NA18993	JPT	EAS	female	1
NA18994	NA18994	JPT	EAS	male	1
NA18995	NA18995	JPT	EAS	male	1
NA18997	NA18997	JPT	EAS	female	1
NA18998	NA18998	JPT	EAS	female	1
NA18999	NA18999	JPT	EAS	female	1
NA19000	NA19000	JPT	EAS	male	1
NA19001	NA19001	JPT	EAS	female	1
NA19002	NA19002	JPT	EAS	female	1
NA19003	NA19003	JPT	EAS	female	1
NA19004	NA19004	JPT	EAS	male	1
NA19005	NA19005	JPT	EAS	male	1
NA19006	NA19006	JPT	EAS	male	1
NA19007	NA19007	JPT	EAS	male	1
NA19009	NA19009	JPT	EAS	male	1
NA19010	NA19010	JPT	EAS	female	1
NA19011	NA19011	JPT	EAS	female	1
NA19012	NA19012	JPT	EAS	male	1
NA19017	NA19017	LWK	AFR	female	1
NA19019	NA19019	LWK	AFR	female	1
NA19020	NA19020	LWK	AFR	male	1
NA19023	NA19023	LWK	AFR	female	1
NA19024	NA19024	LWK	AFR	female	1
NA19025	NA19025	LWK	AFR	male	1
NA19026	NA19026	LWK	AFR	male	1
NA19027	NA19027	LWK	AFR	male	1
NA19028	NA19028	LWK	AFR	male	1
NA19030	NA19030	LWK	AFR	female	1
NA19031	NA19031	LWK	AFR	male	1
NA19035	NA19035	LWK	AFR	male	1
NA19036	NA19036	LWK	AFR	female	1
NA19037	NA19037	LWK	AFR	female	1
NA19038	NA19038	LWK	AFR	female	1
NA19041	NA19041	LWK	AFR	male	1
NA19042	NA19042	LWK	AFR	female	1
NA19043	NA19043	LWK	AFR	male	1
NA19054	NA19054	JPT	EAS	female	1
NA19055	NA19055	JPT	EAS	male	1
NA19056	NA19056	JPT	EAS	male	1
NA19057	NA19057	JPT	EAS	female	1
[truncated: 506 more rows]
